# Supplementary material for: Bulk cell density and Wnt/TGFbeta signalling regulate mesendodermal patterning of human pluripotent stem cells
Source: Nat Commun. 2016 Dec 9;7:13602. doi: 10.1038/ncomms13602 (PMC5155150; doi:10.1038/ncomms13602)
Supplement: Supplementary Data 1 — Processed MS data and complete gene lists that are depicted in Fig.5b and c. [file ncomms13602-s2.xlsx]

## Sheet: RAW
Protein IDs	Majority protein IDs	Peptide counts (all)	Peptide counts (razor+unique)	Peptide counts (unique)	Protein names	Gene names	Fasta headers		Number of proteins	Peptides	Razor + unique peptides	Unique peptides	Peptides HK01_Exp	Peptides HK02_Exp	Peptides HK04_Exp	Peptides HK05_Exp	Razor + unique peptides HK01_Exp	Razor + unique peptides HK02_Exp	Razor + unique peptides HK04_Exp	Razor + unique peptides HK05_Exp	Unique peptides HK01_Exp	Unique peptides HK02_Exp	Unique peptides HK04_Exp	Unique peptides HK05_Exp	Sequence coverage [%]	Unique + razor sequence coverage [%]	Unique sequence coverage [%]	Mol. weight [kDa]	Sequence length	Sequence lengths	Fraction average	Fraction 1	Fraction 2	Fraction 3	Experiment HK01_Exp	Experiment HK02_Exp	Experiment HK04_Exp	Experiment HK05_Exp	PEP	Sequence coverage HK01_Exp [%]	Sequence coverage HK02_Exp [%]	Sequence coverage HK04_Exp [%]	Sequence coverage HK05_Exp [%]	Intensity	Intensity HK01_Exp	Intensity HK02_Exp	Intensity HK04_Exp	Intensity HK05_Exp	iBAQ
P43490;A0A024R718;A0A0C4DFS8;B7Z8W6;Q658Z1	P43490;A0A024R718;A0A0C4DFS8;B7Z8W6	10;10;7;6;2	10;10;7;6;2	10;10;7;6;2	Nicotinamide phosphoribosyltransferase	NAMPT	>sp|P43490|NAMPT_HUMAN Nicotinamide phosphoribosyltransferase OS=Homo sapiens GN=NAMPT PE=1 SV=1;>tr|A0A024R718|A0A024R718_HUMAN Pre-B-cell colony enhancing factor 1, isoform CRA_a OS=Homo sapiens GN=PBEF1 PE=4 SV=1;>tr|A0A0C4DFS8|A0A0C4DFS8_HUMAN Nicotina		5	10	10	10	0	2	7	10	0	2	7	10	0	2	7	10	30.3	30.3	30.3	55.52	491	491;491;368;241;81	1.88	3	21			3	9	12	7.76e-149	0	6.5	23.8	30.3	12818000	0	485430	2250900	10082000	366240
O94907;I1W660;D6RGF1;D6RCC2	O94907;I1W660	8;8;2;2	8;8;2;2	6;6;0;0	Dickkopf-related protein 1	DKK1	>sp|O94907|DKK1_HUMAN Dickkopf-related protein 1 OS=Homo sapiens GN=DKK1 PE=1 SV=1;>tr|I1W660|I1W660_HUMAN Dickkopf-like protein 1 OS=Homo sapiens GN=DKK1 PE=2 SV=1		4	8	8	6	0	3	0	8	0	3	0	8	0	2	0	6	32.3	32.3	28.2	28.671	266	266;266;159;213	2.08		11	1		3		9	2.43e-32	0	9.8	0	32.3	7775000	0	698850	0	7076100	457350
V9HWG1;Q13228;B4DPI7;A6PVX1;H0Y532;F2Z2W8;F8WCR4;Q9H8A8;C9JVL0	V9HWG1;Q13228;B4DPI7	13;13;9;6;6;4;4;4;3	13;13;9;6;6;4;4;4;3	13;13;9;6;6;4;4;4;3	Selenium-binding protein 1	SELENBP1	>tr|V9HWG1|V9HWG1_HUMAN Epididymis secretory sperm binding protein Li 134P OS=Homo sapiens GN=HEL-S-134P PE=2 SV=1;>sp|Q13228|SBP1_HUMAN Selenium-binding protein 1 OS=Homo sapiens GN=SELENBP1 PE=1 SV=2;>tr|B4DPI7|B4DPI7_HUMAN cDNA FLJ52715, highly similar		9	13	13	13	4	11	13	11	4	11	13	11	4	11	13	11	35.2	35.2	35.2	52.39	472	472;472;325;295;306;123;165;235;81	1.88	22	47	12	10	19	29	23	2.72e-69	9.7	30.9	35.2	30.3	80327000	1730800	5974100	60861000	11761000	2362500
P32754;A0A0B4J1R4	P32754;A0A0B4J1R4	7;7	7;7	3;3	4-hydroxyphenylpyruvate dioxygenase	HPD	>sp|P32754|HPPD_HUMAN 4-hydroxyphenylpyruvate dioxygenase OS=Homo sapiens GN=HPD PE=1 SV=2;>tr|A0A0B4J1R4|A0A0B4J1R4_HUMAN 4-hydroxyphenylpyruvate dioxygenase OS=Homo sapiens GN=HPD PE=1 SV=1		2	7	7	3	5	2	7	6	5	2	7	6	3	1	3	3	24.9	24.9	10.2	44.934	393	393;393	2	6	26	6	7	2	20	9	3.49e-137	18.8	6.6	24.9	20.9	36976000	3343500	900570	30016000	2715700	1275000
B3KRN4;Q05DJ8;Q92743;H0Y7G9	B3KRN4;Q05DJ8;Q92743	3;2;2;1	3;2;2;1	3;2;2;1	Serine protease HTRA1	HTRA1	>tr|B3KRN4|B3KRN4_HUMAN cDNA FLJ34625 fis, clone KIDNE2015244, highly similar to Serine protease HTRA1 (EC 3.4.21.-) OS=Homo sapiens PE=2 SV=1;>tr|Q05DJ8|Q05DJ8_HUMAN HTRA1 protein (Fragment) OS=Homo sapiens GN=HTRA1 PE=2 SV=1;>sp|Q92743|HTRA1_HUMAN Serine		4	3	3	3	0	2	1	2	0	2	1	2	0	2	1	2	5.4	5.4	5.4	48.453	447	447;445;480;221	2.2		4	1		2	1	2	1.25e-06	0	2.9	2.5	4.3	1776400	0	170230	770440	835700	61254
Q5VY30;A0A0C4DGV7;P02753	Q5VY30;A0A0C4DGV7;P02753	5;5;5	5;5;5	5;5;5	Retinol-binding protein 4;Plasma retinol-binding protein(1-182);Plasma retinol-binding protein(1-181);Plasma retinol-binding protein(1-179);Plasma retinol-binding protein(1-176)	RBP4	>tr|Q5VY30|Q5VY30_HUMAN Retinol binding protein 4, plasma, isoform CRA_b OS=Homo sapiens GN=RBP4 PE=1 SV=2;>tr|A0A0C4DGV7|A0A0C4DGV7_HUMAN Retinol-binding protein 4 OS=Homo sapiens GN=RBP4 PE=1 SV=1;>sp|P02753|RET4_HUMAN Retinol-binding protein 4 OS=Homo s		3	5	5	5	4	3	5	3	4	3	5	3	4	3	5	3	26.1	26.1	26.1	22.974	199	199;199;201	3			22	5	4	10	3	1.01e-39	25.1	13.6	26.1	20.1	25346000	2200400	2086600	20040000	1018800	1949700
C9JB55	C9JB55	6	1	1		TF	>tr|C9JB55|C9JB55_HUMAN Serotransferrin (Fragment) OS=Homo sapiens GN=TF PE=1 SV=5		1	6	1	1	6	6	6	6	1	1	1	1	1	1	1	1	81.6	19.7	19.7	8.0891	76	76	1.5	4	1	1	1	1	3	1	8.44e-42	81.6	81.6	81.6	81.6	2793100000	129190000	357080000	1609000000	697790000	558610000
B4DI57;B4DHZ6;H7C5E8;C9JVG0;CON__Q2HJF0	B4DI57;B4DHZ6	60;49;12;9;2	1;0;0;0;0	1;0;0;0;0		TF	>tr|B4DI57|B4DI57_HUMAN cDNA FLJ54111, highly similar to Serotransferrin OS=Homo sapiens PE=2 SV=1;>tr|B4DHZ6|B4DHZ6_HUMAN Transferrin, isoform CRA_c OS=Homo sapiens GN=TF PE=2 SV=1		5	60	1	1	47	57	60	58	0	0	1	0	0	0	1	0	80	3.9	3.9	63.436	571	571;424;143;134;622	1	1					1		0	76.9	79.2	80	79	25301000000	1102200000	3470100000	14252000000	6476300000	562240000
P02787;Q06AH7;B4DEX9	P02787;Q06AH7	70;68;14	1;0;0	1;0;0	Serotransferrin	TF	>sp|P02787|TRFE_HUMAN Serotransferrin OS=Homo sapiens GN=TF PE=1 SV=3;>tr|Q06AH7|Q06AH7_HUMAN Transferrin OS=Homo sapiens GN=TF PE=2 SV=1		3	70	1	1	57	67	70	68	1	1	1	1	1	1	1	1	80.7	2.7	2.7	77.063	698	698;698;212	1.2	12	3		2	2	6	5	0	77.5	79.4	80.7	79.2	32081000000	1401600000	4287900000	18258000000	8133700000	605300000
A0PJA6	A0PJA6	13	1	1		TF	>tr|A0PJA6|A0PJA6_HUMAN TF protein (Fragment) OS=Homo sapiens GN=TF PE=2 SV=1		1	13	1	1	11	12	13	13	1	1	1	1	1	1	1	1	62.8	5	5	19.908	180	180	1.5	4	1	1	2	1	2	1	0	62.8	62.8	62.8	62.8	4666300000	193120000	608570000	2817300000	1047300000	466630000
D9IWP9;P02749;B4DPN0;J3QRN2;J3QLI0;J3KS17;CON__P17690	D9IWP9;P02749;B4DPN0;J3QRN2;J3QLI0	7;7;6;4;4;2;1	7;7;6;4;4;2;1	7;7;6;4;4;2;1	Beta-2-glycoprotein 1	APOH	>tr|D9IWP9|D9IWP9_HUMAN Beta-2-glycoprotein I (Fragment) OS=Homo sapiens PE=2 SV=1;>sp|P02749|APOH_HUMAN Beta-2-glycoprotein 1 OS=Homo sapiens GN=APOH PE=1 SV=3;>tr|B4DPN0|B4DPN0_HUMAN cDNA FLJ51265, moderately similar to Beta-2-glycoprotein 1 (Beta-2-glyc		7	7	7	7	6	5	7	6	6	5	7	6	6	5	7	6	33.7	33.7	33.7	36.254	326	326;345;274;181;200;104;345	1.95	18	22	15	11	7	23	14	1.16e-33	31	23.3	33.7	31	29858000	2217900	1239300	23143000	3258400	1357200
P01008;A0A024R944;Q8TCE1;Q8IZZ8	P01008;A0A024R944	8;8;3;1	2;2;1;1	2;2;1;1	Antithrombin-III	SERPINC1	>sp|P01008|ANT3_HUMAN Antithrombin-III OS=Homo sapiens GN=SERPINC1 PE=1 SV=1;>tr|A0A024R944|A0A024R944_HUMAN Serpin peptidase inhibitor, clade C (Antithrombin), member 1, isoform CRA_a OS=Homo sapiens GN=SERPINC1 PE=3 SV=1		4	8	2	2	5	8	8	7	1	2	2	1	1	2	2	1	18.8	6.9	6.9	52.602	464	464;464;259;122	1.84	11	7	7	5	9	7	4	7.19e-59	10.8	18.8	18.8	14.2	375040000	23635000	79285000	147620000	124490000	11030000
Q5R209;Q5R210;Q5R208;Q5R206;P31327;A0A024R454;A8K134;Q5R207;B7ZAW0;Q5R211	Q5R209;Q5R210;Q5R208;Q5R206;P31327;A0A024R454;A8K134;Q5R207	25;25;25;25;25;25;24;14;7;3	25;25;25;25;25;25;24;14;7;3	25;25;25;25;25;25;24;14;7;3	Carbamoyl-phosphate synthase [ammonia], mitochondrial	CPS1	>tr|Q5R209|Q5R209_HUMAN Carbamoylphosphate synthetase I OS=Homo sapiens GN=CPS1 PE=1 SV=1;>tr|Q5R210|Q5R210_HUMAN Carbamoylphosphate synthetase I OS=Homo sapiens GN=CPS1 PE=2 SV=1;>tr|Q5R208|Q5R208_HUMAN Carbamoylphosphate synthetase I OS=Homo sapiens GN=C		10	25	25	25	19	16	25	23	19	16	25	23	19	16	25	23	29.5	29.5	29.5	138.4	1261	1261;1500;1500;1500;1500;1500;1500;932;186;513	1.44	112	54	12	35	26	71	46	7.43e-281	22	19.2	29.5	26.1	198210000	9906700	12857000	145760000	29687000	2388100
P05154;A0A024R6N9;B4DPC7;G3V5Q9;B3KTV6;B4DDH1;G3V2M1;G3V264;G3V482;G3V265;G3V5I3;G3V4B4;G3V3F5	P05154;A0A024R6N9;B4DPC7;G3V5Q9;B3KTV6;B4DDH1	11;11;9;8;8;7;5;4;3;3;2;1;1	11;11;9;8;8;7;5;4;3;3;2;1;1	11;11;9;8;8;7;5;4;3;3;2;1;1	Plasma serine protease inhibitor	SERPINA5	>sp|P05154|IPSP_HUMAN Plasma serine protease inhibitor OS=Homo sapiens GN=SERPINA5 PE=1 SV=3;>tr|A0A024R6N9|A0A024R6N9_HUMAN Serpin peptidase inhibitor, clade A (Alpha-1 antiproteinase, antitrypsin), member 5, isoform CRA_a OS=Homo sapiens GN=SERPINA5 PE=3		13	11	11	11	9	10	11	10	9	10	11	10	9	10	11	10	31.5	31.5	31.5	45.674	406	406;406;328;301;329;258;231;172;144;157;45;86;90	1.94	11	53	7	14	15	24	18	1.94e-222	25.9	29.1	31.5	29.1	78624000	6049600	7440700	56956000	8178000	3145000
Q14508	Q14508	1	1	1	WAP four-disulfide core domain protein 2	WFDC2	>sp|Q14508|WFDC2_HUMAN WAP four-disulfide core domain protein 2 OS=Homo sapiens GN=WFDC2 PE=1 SV=2		1	1	1	1	1	1	1	1	1	1	1	1	1	1	1	1	11.3	11.3	11.3	12.993	124	124	2.8		2	8	2	2	4	2	6.14e-31	11.3	11.3	11.3	11.3	678390	48694	159930	401320	68448	84799
P05089	P05089	7	7	7	Arginase-1	ARG1	>sp|P05089|ARGI1_HUMAN Arginase-1 OS=Homo sapiens GN=ARG1 PE=1 SV=2		1	7	7	7	6	7	7	7	6	7	7	7	6	7	7	7	27	27	27	34.735	322	322	2.29	6	36	26	15	15	22	16	5.9e-141	20.5	27	27	27	115110000	13996000	8399600	83540000	9170200	5232100
Q8IXW6;Q14195;Q6DEN2;B4DLZ4;H0YBT4;H0YB87;D6RF19	Q8IXW6;Q14195;Q6DEN2;B4DLZ4	14;14;14;7;5;1;1	14;14;14;7;5;1;1	11;11;11;5;2;1;1	Dihydropyrimidinase-related protein 3	DPYSL3	>tr|Q8IXW6|Q8IXW6_HUMAN Dihydropyrimidinase-like 3 OS=Homo sapiens GN=DPYSL3 PE=1 SV=1;>sp|Q14195|DPYL3_HUMAN Dihydropyrimidinase-related protein 3 OS=Homo sapiens GN=DPYSL3 PE=1 SV=1;>tr|Q6DEN2|Q6DEN2_HUMAN DPYSL3 protein OS=Homo sapiens GN=DPYSL3 PE=2 SV		7	14	14	11	1	13	12	14	1	13	12	14	0	10	10	11	33.3	33.3	28.1	61.979	570	570;570;684;196;209;75;92	2.07	16	50	22	2	34	24	28	3.3e-116	1.2	31.9	30.5	33.3	93015000	1826800	19496000	52075000	19617000	2583800
O60258;A0A087X1S5;A1A515;P55075	O60258;A0A087X1S5;A1A515;P55075	2;1;1;1	2;1;1;1	2;1;1;1	Fibroblast growth factor 17;Fibroblast growth factor 8	FGF17;FGF8	>sp|O60258|FGF17_HUMAN Fibroblast growth factor 17 OS=Homo sapiens GN=FGF17 PE=1 SV=1;>tr|A0A087X1S5|A0A087X1S5_HUMAN Fibroblast growth factor OS=Homo sapiens GN=FGF8 PE=3 SV=1;>tr|A1A515|A1A515_HUMAN Fibroblast growth factor OS=Homo sapiens GN=FGF8 PE=2 S		4	2	2	2	1	1	0	2	1	1	0	2	1	1	0	2	10.2	10.2	10.2	24.891	216	216;140;204;233	2.57		3	4	1	2		4	8.03e-08	5.1	5.1	0	10.2	1492800	11522	819730	0	661560	106630
B7Z3I9;P13716;A0A024R877;Q6ZMU0;B7ZBK6	B7Z3I9;P13716;A0A024R877;Q6ZMU0	6;6;6;6;1	6;6;6;6;1	6;6;6;6;1	Delta-aminolevulinic acid dehydratase	ALAD	>tr|B7Z3I9|B7Z3I9_HUMAN Delta-aminolevulinic acid dehydratase OS=Homo sapiens PE=2 SV=1;>sp|P13716|HEM2_HUMAN Delta-aminolevulinic acid dehydratase OS=Homo sapiens GN=ALAD PE=1 SV=1;>tr|A0A024R877|A0A024R877_HUMAN Delta-aminolevulinic acid dehydratase OS=H		5	6	6	6	5	5	6	6	5	5	6	6	5	5	6	6	18.8	18.8	18.8	34.52	313	313;330;339;359;120	2.78		9	31	10	7	12	11	2.18e-27	15.7	15.7	18.8	18.8	34497000	5444500	1927200	25288000	1837200	1642700
O75600;A8K228;H7BZ75;C9IZC9	O75600;A8K228;H7BZ75	6;5;3;1	6;5;3;1	6;5;3;1	2-amino-3-ketobutyrate coenzyme A ligase, mitochondrial	GCAT	>sp|O75600|KBL_HUMAN 2-amino-3-ketobutyrate coenzyme A ligase, mitochondrial OS=Homo sapiens GN=GCAT PE=1 SV=1;>tr|A8K228|A8K228_HUMAN cDNA FLJ77874, highly similar to Homo sapiens glycine C-acetyltransferase (2-amino-3-ketobutyrate coenzyme A ligase), mRN		4	6	6	6	3	3	6	6	3	3	6	6	3	3	6	6	16.9	16.9	16.9	45.285	419	419;419;239;177	2.12	8	30	14	8	6	24	14	8.33e-110	9.1	11.7	16.9	16.9	28102000	2515000	1254000	22428000	1904800	1221800
Q8IW75	Q8IW75	2	2	2	Serpin A12	SERPINA12	>sp|Q8IW75|SPA12_HUMAN Serpin A12 OS=Homo sapiens GN=SERPINA12 PE=1 SV=1		1	2	2	2	1	1	2	1	1	1	2	1	1	1	2	1	4.6	4.6	4.6	47.174	414	414	1.29	5	2		1	2	3	1	0.00097409	2.7	2.7	4.6	2.7	78612000	204610	360050	77657000	389950	2312100
P22466	P22466	2	2	2	Galanin peptides;Galanin;Galanin message-associated peptide	GAL	>sp|P22466|GALA_HUMAN Galanin peptides OS=Homo sapiens GN=GAL PE=1 SV=3		1	2	2	2	2	2	2	2	2	2	2	2	2	2	2	2	13	13	13	13.302	123	123	3			11	2	3	3	3	2.07e-07	13	13	13	13	3898200	365660	1580700	1280700	671140	389820
P01834;A0A087X1V9;Q0KKI6;A0A087X130;A0A087WZW8;Q5EFE6;A0A087WYL9;A0A087WWV8;V9HW34;Q6PJF2;Q7Z3Y4;Q6PIL8;Q6P5S8;Q6GMX0;A0A087WTX5;Q8TCD0;A0A075B6H6;S6AWD6;S6AWF4;S6BGE9;S6AWD3;S6C4R6;S6B2A1;S6B2C3;S6B294;S6AWE3;Q569I7	P01834;A0A087X1V9;Q0KKI6;A0A087X130;A0A087WZW8;Q5EFE6;A0A087WYL9;A0A087WWV8;V9HW34;Q6PJF2;Q7Z3Y4;Q6PIL8;Q6P5S8;Q6GMX0;A0A087WTX5;Q8TCD0;A0A075B6H6	6;6;6;6;6;6;6;6;6;6;6;6;6;6;6;6;5;2;2;2;2;2;2;2;2;2;2	6;6;6;6;6;6;6;6;6;6;6;6;6;6;6;6;5;2;2;2;2;2;2;2;2;2;2	6;6;6;6;6;6;6;6;6;6;6;6;6;6;6;6;5;2;2;2;2;2;2;2;2;2;2	Ig kappa chain C region	IGKC;IGK@	>sp|P01834|IGKC_HUMAN Ig kappa chain C region OS=Homo sapiens GN=IGKC PE=1 SV=1;>tr|A0A087X1V9|A0A087X1V9_HUMAN Beta-2-microglobulin OS=Homo sapiens GN=IGKC PE=1 SV=2;>tr|Q0KKI6|Q0KKI6_HUMAN Immunoblobulin light chain (Fragment) OS=Homo sapiens PE=1 SV=1;>		27	6	6	6	5	3	6	4	5	3	6	4	5	3	6	4	80.2	80.2	80.2	11.609	106	106;132;219;231;233;234;234;234;235;235;236;236;236;236;236;239;107;178;180;183;183;184;184;185;185;185;189	2.33	2	26	17	11	6	20	8	1.83e-200	80.2	48.1	80.2	64.2	16825000	2394600	663780	12954000	812790	2804100
B3GQS7;P10809;A0A024R3X4;B7Z5E7;B7Z597;B7Z4F6;Q53SE2;E7ESH4;B7Z532;E7EXB4;C9JL25;C9JL19;C9JCQ4;C9J0S9;B9VPB4;B9VP19	B3GQS7;P10809;A0A024R3X4;B7Z5E7;B7Z597;B7Z4F6	14;14;14;13;13;11;5;5;5;4;3;2;2;1;1;1	14;14;14;13;13;11;5;5;5;4;3;2;2;1;1;1	14;14;14;13;13;11;5;5;5;4;3;2;2;1;1;1	60 kDa heat shock protein, mitochondrial	HSPD1	>tr|B3GQS7|B3GQS7_HUMAN Mitochondrial heat shock 60kD protein 1 variant 1 OS=Homo sapiens GN=HSPD1 PE=2 SV=1;>sp|P10809|CH60_HUMAN 60 kDa heat shock protein, mitochondrial OS=Homo sapiens GN=HSPD1 PE=1 SV=2;>tr|A0A024R3X4|A0A024R3X4_HUMAN Heat shock 60kDa		16	14	14	14	7	11	13	13	7	11	13	13	7	11	13	13	29.3	29.3	29.3	60.68	569	569;573;573;517;564;550;233;234;245;221;175;83;94;58;184;184	1.94	37	45	30	16	24	41	31	1.9e-83	15.5	24.3	27.8	27.1	55252000	2894100	6601100	38478000	7278900	1416700
Q8TC04	Q8TC04	2	2	2		KRT23	>tr|Q8TC04|Q8TC04_HUMAN Keratin 23 (Histone deacetylase inducible) OS=Homo sapiens GN=KRT23 PE=2 SV=1		1	2	2	2	2	1	2	1	2	1	2	1	2	1	2	1	2.1	2.1	2.1	48.177	422	422	2.06	5	6	6	7	4	4	2	0.00020301	2.1	2.1	2.1	2.1	44938000	13699000	3608900	25590000	2040900	1214600
P05109	P05109	4	4	4	Protein S100-A8;Protein S100-A8, N-terminally processed	S100A8	>sp|P05109|S10A8_HUMAN Protein S100-A8 OS=Homo sapiens GN=S100A8 PE=1 SV=1		1	4	4	4	4	1	2	2	4	1	2	2	4	1	2	2	39.8	39.8	39.8	10.834	93	93	2.82		2	9	6	1	2	2	3.8e-12	39.8	11.8	23.7	23.7	1974700	1415400	170320	269320	119680	219410
P04040;B4DWK8;Q8TAK2	P04040;B4DWK8	16;14;5	16;14;5	16;14;5	Catalase	CAT	>sp|P04040|CATA_HUMAN Catalase OS=Homo sapiens GN=CAT PE=1 SV=3;>tr|B4DWK8|B4DWK8_HUMAN Catalase OS=Homo sapiens PE=2 SV=1		3	16	16	16	11	14	16	16	11	14	16	16	11	14	16	16	26.2	26.2	26.2	59.755	527	527;467;228	1.86	129	139	81	58	77	122	92	1.97e-198	23.5	25.6	26.2	26.2	1451200000	84284000	127840000	1054900000	184150000	37209000
P35908;Q7Z794;Q0IIN1;CON__Q7Z794;H0YID6;CON__Q9R0H5	P35908	47;3;3;3;2;2	47;3;3;3;2;2	1;0;0;0;0;0	Keratin, type II cytoskeletal 2 epidermal	KRT2	>sp|P35908|K22E_HUMAN Keratin, type II cytoskeletal 2 epidermal OS=Homo sapiens GN=KRT2 PE=1 SV=2		6	47	47	1	39	40	44	42	39	40	44	42	1	1	1	1	85.8	85.8	4.7	65.432	639	639;578;578;578;119;524	2.04	215	238	244	163	169	182	183	0	77.3	79	80.8	80.3	1360900000	224400000	273510000	511590000	351370000	29584000
Q8TE59	Q8TE59	2	2	2	A disintegrin and metalloproteinase with thrombospondin motifs 19	ADAMTS19	>sp|Q8TE59|ATS19_HUMAN A disintegrin and metalloproteinase with thrombospondin motifs 19 OS=Homo sapiens GN=ADAMTS19 PE=2 SV=2		1	2	2	2	0	1	0	2	0	1	0	2	0	1	0	2	3	3	3	134.05	1207	1207	2		3			1		2	2.26e-16	0	1.8	0	3	1510200	0	610780	0	899390	19613
F8VV32;A0A0B4J259;P61626;B2R4C5	F8VV32;A0A0B4J259;P61626;B2R4C5	1;1;1;1	1;1;1;1	1;1;1;1	Lysozyme C	LYZ	>tr|F8VV32|F8VV32_HUMAN Lysozyme OS=Homo sapiens GN=LYZ PE=1 SV=1;>tr|A0A0B4J259|A0A0B4J259_HUMAN Lysozyme OS=Homo sapiens GN=LYZ PE=1 SV=1;>sp|P61626|LYSC_HUMAN Lysozyme C OS=Homo sapiens GN=LYZ PE=1 SV=1;>tr|B2R4C5|B2R4C5_HUMAN Lysozyme OS=Homo sapiens G		4	1	1	1	1	1	1	1	1	1	1	1	1	1	1	1	11.5	11.5	11.5	11.488	104	104;137;148;148	3			4	1	1	1	1	0.00017436	11.5	11.5	11.5	11.5	644740	230330	158260	162680	93467	71638
V9HWC9;P00441;H7BYH4;X5CHU1;W8Q444;X5CN18;A1YYW4;X5D5A9	V9HWC9;P00441;H7BYH4	12;12;10;3;2;2;2;2	12;12;10;3;2;2;2;2	12;12;10;3;2;2;2;2	Superoxide dismutase [Cu-Zn]	SOD1	>tr|V9HWC9|V9HWC9_HUMAN Superoxide dismutase [Cu-Zn] OS=Homo sapiens GN=HEL-S-44 PE=2 SV=1;>sp|P00441|SODC_HUMAN Superoxide dismutase [Cu-Zn] OS=Homo sapiens GN=SOD1 PE=1 SV=2;>tr|H7BYH4|H7BYH4_HUMAN Superoxide dismutase [Cu-Zn] OS=Homo sapiens GN=SOD1 PE=		8	12	12	12	8	9	12	7	8	9	12	7	8	9	12	7	88.3	88.3	88.3	15.936	154	154;154;135;35;24;35;36;39	2.75	13	21	151	33	42	67	43	7.76e-133	46.8	62.3	88.3	42.9	3673000000	571150000	593110000	2090800000	417940000	306080000
G3XAM2;P05156;E7ETH0;A8K3L0;B4DRF2;Q6LAM0	G3XAM2;P05156;E7ETH0;A8K3L0;B4DRF2;Q6LAM0	10;10;10;9;9;5	10;10;10;9;9;5	5;5;5;5;5;5	Complement factor I;Complement factor I heavy chain;Complement factor I light chain	CFI	>tr|G3XAM2|G3XAM2_HUMAN Complement factor I OS=Homo sapiens GN=CFI PE=1 SV=1;>sp|P05156|CFAI_HUMAN Complement factor I OS=Homo sapiens GN=CFI PE=1 SV=2;>tr|E7ETH0|E7ETH0_HUMAN Complement factor I OS=Homo sapiens GN=CFI PE=1 SV=1;>tr|A8K3L0|A8K3L0_HUMAN cDN		6	10	10	5	5	3	9	6	5	3	9	6	3	1	5	2	20.1	20.1	9.4	65.059	576	576;583;591;583;591;244	2.17	3	24	9	6	4	16	10	2.86e-270	9	6.1	17.9	13	19208000	2891700	1258200	13555000	1502500	457330
B3KXD3;P16870	B3KXD3;P16870	1;1	1;1	1;1	Carboxypeptidase E	CPE	>tr|B3KXD3|B3KXD3_HUMAN cDNA FLJ45230 fis, clone BRCAN2021325, highly similar to Carboxypeptidase E (EC 3.4.17.10) OS=Homo sapiens PE=2 SV=1;>sp|P16870|CBPE_HUMAN Carboxypeptidase E OS=Homo sapiens GN=CPE PE=1 SV=1		2	1	1	1	0	1	1	1	0	1	1	1	0	1	1	1	5	5	5	47.311	421	421;476	2		3			1	1	1	0.00049358	0	5	5	5	645530	0	149770	261520	234240	22260
Q9UEE9;B2R9W9	Q9UEE9;B2R9W9	2;1	2;1	2;1	Craniofacial development protein 1	CFDP1	>sp|Q9UEE9|CFDP1_HUMAN Craniofacial development protein 1 OS=Homo sapiens GN=CFDP1 PE=1 SV=1;>tr|B2R9W9|B2R9W9_HUMAN cDNA, FLJ94590, highly similar to Homo sapiens craniofacial development protein 1 (CFDP1), mRNA OS=Homo sapiens PE=2 SV=1		2	2	2	2	2	2	2	2	2	2	2	2	2	2	2	2	6	6	6	33.592	299	299;299	2.52		10	11	4	5	6	6	0.00057205	6	6	6	6	3521400	241310	1907400	630630	742050	207140
P25311	P25311	1	1	1	Zinc-alpha-2-glycoprotein	AZGP1	>sp|P25311|ZA2G_HUMAN Zinc-alpha-2-glycoprotein OS=Homo sapiens GN=AZGP1 PE=1 SV=2		1	1	1	1	1	1	1	1	1	1	1	1	1	1	1	1	3.4	3.4	3.4	34.258	298	298	2.57		3	4	2	1	2	2	0.0034883	3.4	3.4	3.4	3.4	1816600	791020	83802	757580	184180	90829
Q9BTY2	Q9BTY2	1	1	1	Plasma alpha-L-fucosidase	FUCA2	>sp|Q9BTY2|FUCO2_HUMAN Plasma alpha-L-fucosidase OS=Homo sapiens GN=FUCA2 PE=1 SV=2		1	1	1	1	0	1	1	1	0	1	1	1	0	1	1	1	3.6	3.6	3.6	54.066	467	467	2		3			1	1	1	4.57e-11	0	3.6	3.6	3.6	659460	0	156960	288750	213760	23552
Q6LAM1;Q8WW88;A0A087X0I2;D6R9Z8	Q6LAM1;Q8WW88;A0A087X0I2;D6R9Z8	6;5;5;3	1;0;0;0	1;0;0;0		CFI	>tr|Q6LAM1|Q6LAM1_HUMAN Heavy chain of factor I (Fragment) OS=Homo sapiens PE=2 SV=1;>tr|Q8WW88|Q8WW88_HUMAN CFI protein OS=Homo sapiens GN=CFI PE=2 SV=1;>tr|A0A087X0I2|A0A087X0I2_HUMAN Complement factor I OS=Homo sapiens GN=CFI PE=1 SV=1;>tr|D6R9Z8|D6R9Z8		4	6	1	1	2	2	5	4	0	0	1	0	0	0	1	0	23.4	4	4	35.883	321	321;377;378;161	3			1			1		9.87e-245	6.5	6.9	19.3	16.8	7151300	1243200	907330	4111900	888900	286050
Q53EW8;Q16762;B4DVZ4;B1AH48	Q53EW8;Q16762;B4DVZ4	6;6;5;2	6;6;5;2	6;6;5;2	Sulfurtransferase;Thiosulfate sulfurtransferase	TST	>tr|Q53EW8|Q53EW8_HUMAN Sulfurtransferase (Fragment) OS=Homo sapiens PE=2 SV=1;>sp|Q16762|THTR_HUMAN Thiosulfate sulfurtransferase OS=Homo sapiens GN=TST PE=1 SV=4;>tr|B4DVZ4|B4DVZ4_HUMAN Sulfurtransferase OS=Homo sapiens PE=2 SV=1		4	6	6	6	5	6	6	6	5	6	6	6	5	6	6	6	18.9	18.9	18.9	33.453	297	297;297;244;124	2.17	5	24	12	10	6	17	8	3.92e-54	14.1	18.9	18.9	18.9	34387000	3970100	2855600	25414000	2147200	1322600
Q6I9S7;P42830	Q6I9S7;P42830	2;2	2;2	2;2	C-X-C motif chemokine 5;ENA-78(8-78);ENA-78(9-78)	CXCL5	>tr|Q6I9S7|Q6I9S7_HUMAN C-X-C motif chemokine OS=Homo sapiens GN=CXCL5 PE=1 SV=1;>sp|P42830|CXCL5_HUMAN C-X-C motif chemokine 5 OS=Homo sapiens GN=CXCL5 PE=1 SV=1		2	2	2	2	2	1	2	1	2	1	2	1	2	1	2	1	18.4	18.4	18.4	11.972	114	114;114	3			6	2	1	2	1	2.37e-09	18.4	7.9	18.4	7.9	975070	185540	229670	487080	72774	162510
B7Z2X6;B7Z440;B7Z2G0;B7Z9M4;Q9NZH0;A0A024QYX2;B7Z831	B7Z2X6;B7Z440;B7Z2G0;B7Z9M4;Q9NZH0;A0A024QYX2;B7Z831	1;1;1;1;1;1;1	1;1;1;1;1;1;1	1;1;1;1;1;1;1	G-protein coupled receptor family C group 5 member B	GPRC5B	>tr|B7Z2X6|B7Z2X6_HUMAN cDNA FLJ52145, highly similar to G-protein coupled receptor family C group 5 member B OS=Homo sapiens PE=2 SV=1;>tr|B7Z440|B7Z440_HUMAN cDNA FLJ53055, highly similar to G-protein coupled receptor family C group 5 member B OS=Homo sa		7	1	1	1	0	1	1	1	0	1	1	1	0	1	1	1	6.3	6.3	6.3	20.727	190	190;251;307;312;403;403;429	1	3				1	1	1	0.00030979	0	6.3	6.3	6.3	898670	0	138430	500940	259300	99852
P02790;Q9BS19;B7Z8Q4	P02790	11;4;1	11;4;1	11;4;1	Hemopexin	HPX	>sp|P02790|HEMO_HUMAN Hemopexin OS=Homo sapiens GN=HPX PE=1 SV=2		3	11	11	11	7	6	11	5	7	6	11	5	7	6	11	5	33.5	33.5	33.5	51.676	462	462;254;142	1.77	18	28	6	12	7	26	7	7.91e-63	22.3	14.1	33.5	16.9	28693000	1522400	1900700	23455000	1814500	956430
Q9NPA2	Q9NPA2	2	2	2	Matrix metalloproteinase-25	MMP25	>sp|Q9NPA2|MMP25_HUMAN Matrix metalloproteinase-25 OS=Homo sapiens GN=MMP25 PE=1 SV=1		1	2	2	2	2	2	2	2	2	2	2	2	2	2	2	2	3.2	3.2	3.2	62.553	562	562	2.46	2	3	8	3	2	5	3	2.77e-06	3.2	3.2	3.2	3.2	2158000	334680	422320	1187400	213680	69614
Q562R1	Q562R1	8	2	2	Beta-actin-like protein 2	ACTBL2	>sp|Q562R1|ACTBL_HUMAN Beta-actin-like protein 2 OS=Homo sapiens GN=ACTBL2 PE=1 SV=2		1	8	2	2	6	8	8	8	1	2	2	2	1	2	2	2	21.3	7.4	7.4	42.003	376	376	2.18	3	8	6	2	6	4	5	1.36e-47	16	21.3	21.3	21.3	2020200000	169520000	759530000	622740000	468440000	80809000
P52823;B2R6I6	P52823;B2R6I6	7;7	7;7	7;7	Stanniocalcin-1	STC1	>sp|P52823|STC1_HUMAN Stanniocalcin-1 OS=Homo sapiens GN=STC1 PE=1 SV=1;>tr|B2R6I6|B2R6I6_HUMAN cDNA, FLJ92965, highly similar to Homo sapiens stanniocalcin 1 (STC1), mRNA OS=Homo sapiens PE=2 SV=1		2	7	7	7	7	5	6	6	7	5	6	6	7	5	6	6	27.9	27.9	27.9	27.621	247	247;247	2.18	1	29	8	9	8	13	8	2.59e-48	27.9	27.9	27.9	27.9	28514000	6100200	5685500	12285000	4443700	1677300
P01040;C9J0E4	P01040;C9J0E4	4;3	4;3	4;3	Cystatin-A	CSTA	>sp|P01040|CYTA_HUMAN Cystatin-A OS=Homo sapiens GN=CSTA PE=1 SV=1;>tr|C9J0E4|C9J0E4_HUMAN Cystatin-A OS=Homo sapiens GN=CSTA PE=1 SV=1		2	4	4	4	4	4	4	4	4	4	4	4	4	4	4	4	60.2	60.2	60.2	11.006	98	98;63	2.46	4	5	15	8	4	5	7	3.99e-12	60.2	60.2	60.2	60.2	3965000	1268400	932630	1234800	529160	396500
Q12805;A8KAJ3;Q59G97;B2R6M6;B4DWH0;Q53TA7;B3KS53;Q580Q6;C9JUM4;C9JQX7;C9J4J8;C9JPZ9	Q12805;A8KAJ3;Q59G97;B2R6M6;B4DWH0;Q53TA7;B3KS53	10;10;9;9;8;8;7;2;1;1;1;1	10;10;9;9;8;8;7;2;1;1;1;1	10;10;9;9;8;8;7;2;1;1;1;1	EGF-containing fibulin-like extracellular matrix protein 1	EFEMP1	>sp|Q12805|FBLN3_HUMAN EGF-containing fibulin-like extracellular matrix protein 1 OS=Homo sapiens GN=EFEMP1 PE=1 SV=2;>tr|A8KAJ3|A8KAJ3_HUMAN cDNA FLJ77823, highly similar to Homo sapiens EGF-containing fibulin-like extracellular matrix protein 1, transcri		12	10	10	10	7	9	7	10	7	9	7	10	7	9	7	10	25.8	25.8	25.8	54.64	493	493;493;418;493;287;320;349;172;62;87;106;119	1.39	31	20		7	14	12	18	9.12e-66	17.6	23.1	18.3	25.8	21303000	837790	9749800	2610700	8104300	788990
B7Z6P1;P68133;P68032;P63267;A8K3K1;P62736;D2JYH4;Q7Z7J6;A6NL76;B3KUD3;B3KW67;Q13707;F8WB63;B8ZZJ2;C9JFL5;F6UVQ4;F6QUT6;B7Z6I1;C9JTX5;B4DUI8;F8WCH0;B3KPP5;K4EQ44;K4EP00;K4ENJ5;Q562X1;Q562W2;Q562U0;Q562T8;Q562R0;Q562Q6;Q562P8	B7Z6P1;P68133;P68032;P63267;A8K3K1;P62736;D2JYH4;Q7Z7J6;A6NL76;B3KUD3;B3KW67;Q13707;F8WB63;B8ZZJ2;C9JFL5;F6UVQ4;F6QUT6;B7Z6I1;C9JTX5;B4DUI8	14;14;14;13;13;13;13;12;12;12;12;10;9;9;9;9;9;9;8;8;3;3;2;2;2;1;1;1;1;1;1;1	1;1;1;1;1;1;1;1;1;0;1;1;1;1;1;1;1;1;0;1;0;0;0;0;0;0;0;0;0;0;0;0	1;1;1;1;1;1;1;1;1;0;1;1;1;1;1;1;1;1;0;1;0;0;0;0;0;0;0;0;0;0;0;0	Actin, alpha skeletal muscle;Actin, alpha cardiac muscle 1;Actin, gamma-enteric smooth muscle;Actin, aortic smooth muscle	ACTA1;ACTC1;ACTG2;ACTA2;ACTB	>tr|B7Z6P1|B7Z6P1_HUMAN cDNA FLJ53662, highly similar to Actin, alpha skeletal muscle OS=Homo sapiens PE=2 SV=1;>sp|P68133|ACTS_HUMAN Actin, alpha skeletal muscle OS=Homo sapiens GN=ACTA1 PE=1 SV=1;>sp|P68032|ACTC_HUMAN Actin, alpha cardiac muscle 1 OS=Hom		32	14	1	1	13	14	14	14	1	1	1	1	1	1	1	1	35	4.7	4.7	38.579	343	343;377;377;376;377;377;377;254;254;342;376;330;105;119;145;151;151;154;80;332;52;186;97;97;97;103;103;103;103;103;103;103	2.17	13	31	25	12	20	17	20	4.15e-178	35	35	35	35	4510100000	545350000	1739200000	1312000000	913570000	196090000
K7EM38	K7EM38	12	1	1		ACTG1	>tr|K7EM38|K7EM38_HUMAN Actin, cytoplasmic 2 (Fragment) OS=Homo sapiens GN=ACTG1 PE=1 SV=1		1	12	1	1	10	12	12	11	1	1	1	1	1	1	1	1	78.9	7.5	7.5	14.522	133	133	3			4	1	1	1	1	2.61e-114	66.9	78.9	78.9	66.9	3479900000	437670000	1325100000	1001700000	715400000	316350000
Q9NX92;Q53RE7;Q6P5A5;Q9C0C4;Q8NBN9;Q71RG3	Q9NX92;Q53RE7;Q6P5A5;Q9C0C4	4;4;4;4;1;1	4;4;4;4;1;1	4;4;4;4;1;1	Semaphorin-4C	SEMA4C	>tr|Q9NX92|Q9NX92_HUMAN cDNA FLJ20369 fis, clone HEP19364 OS=Homo sapiens PE=2 SV=1;>tr|Q53RE7|Q53RE7_HUMAN Putative uncharacterized protein SEMA4C OS=Homo sapiens GN=SEMA4C PE=4 SV=1;>tr|Q6P5A5|Q6P5A5_HUMAN SEMA4C protein (Fragment) OS=Homo sapiens GN=SEM		6	4	4	4	1	2	2	3	1	2	2	3	1	2	2	3	11.4	11.4	11.4	56.147	510	510;510;543;833;333;374	1.12	7	1		1	2	2	3	3.99e-09	2.9	6.5	6.5	7.8	1941600	102220	495640	595320	748450	55475
P08236;B2R6X2;F8WBK6;F2Z3L6;B4DTH9	P08236;B2R6X2;F8WBK6;F2Z3L6;B4DTH9	2;2;1;1;1	2;2;1;1;1	2;2;1;1;1	Beta-glucuronidase	GUSB	>sp|P08236|BGLR_HUMAN Beta-glucuronidase OS=Homo sapiens GN=GUSB PE=1 SV=2;>tr|B2R6X2|B2R6X2_HUMAN Beta-glucuronidase OS=Homo sapiens PE=2 SV=1;>tr|F8WBK6|F8WBK6_HUMAN Beta-glucuronidase OS=Homo sapiens GN=GUSB PE=1 SV=1;>tr|F2Z3L6|F2Z3L6_HUMAN Beta-glucur		5	2	2	2	2	2	2	1	2	2	2	1	2	2	2	1	2.8	2.8	2.8	74.731	651	651;651;134;144;359	2	3	4	3	3	2	3	2	1.84e-06	2.8	2.8	2.8	1.4	3687300	302130	545220	2583500	256430	108450
V9HWH2;P12277;V9HW77;B4DP56;G3V4N7;H0YJG0;G3V461;H0YJK0;G3V2I1;B4DNF8;B4DUP1;P06732;B2R892	V9HWH2;P12277;V9HW77;B4DP56	21;21;20;18;10;9;5;2;1;1;1;1;1	21;21;20;18;10;9;5;2;1;1;1;1;1	21;21;20;18;10;9;5;2;1;1;1;1;1	Creatine kinase B-type	CKB	>tr|V9HWH2|V9HWH2_HUMAN Epididymis secretory protein Li 29 OS=Homo sapiens GN=HEL-S-29 PE=1 SV=1;>sp|P12277|KCRB_HUMAN Creatine kinase B-type OS=Homo sapiens GN=CKB PE=1 SV=1;>tr|V9HW77|V9HW77_HUMAN Epididymis luminal protein 211 OS=Homo sapiens GN=HEL-211		13	21	21	21	14	21	19	20	14	21	19	20	14	21	19	20	75.1	75.1	75.1	42.644	381	381;381;381;346;217;179;128;90;58;126;267;381;381	2.27	6	141	63	36	70	48	56	0	47	75.1	65.4	68	264540000	16747000	127670000	52607000	67521000	9797900
Q9UBR2;Q5U000	Q9UBR2;Q5U000	1;1	1;1	1;1	Cathepsin Z	CTSZ	>sp|Q9UBR2|CATZ_HUMAN Cathepsin Z OS=Homo sapiens GN=CTSZ PE=1 SV=1;>tr|Q5U000|Q5U000_HUMAN Cathepsin Z OS=Homo sapiens PE=2 SV=1		2	1	1	1	1	1	1	1	1	1	1	1	1	1	1	1	3.3	3.3	3.3	33.868	303	303;303	2.33		4	2	1	1	2	2	0.000863	3.3	3.3	3.3	3.3	3808000	662200	788190	1902500	455070	211560
Q9NP84;I3L1J9	Q9NP84;I3L1J9	2;1	2;1	2;1	Tumor necrosis factor receptor superfamily member 12A	TNFRSF12A	>sp|Q9NP84|TNR12_HUMAN Tumor necrosis factor receptor superfamily member 12A OS=Homo sapiens GN=TNFRSF12A PE=1 SV=1;>tr|I3L1J9|I3L1J9_HUMAN Tumor necrosis factor receptor superfamily member 12A OS=Homo sapiens GN=TNFRSF12A PE=1 SV=1		2	2	2	2	1	2	1	2	1	2	1	2	1	2	1	2	23.3	23.3	23.3	13.911	129	129;80	3			6	1	2	1	2	1.73e-05	7.8	23.3	7.8	23.3	2843100	547430	1000600	860070	434920	406150
P35237;A0A024QZX3;A0A024QZX5;A0A087X1N8;Q8IXH2;A0A024QZT8;C9JTJ8;C9JVA8	P35237;A0A024QZX3;A0A024QZX5;A0A087X1N8;Q8IXH2	5;5;5;5;3;2;1;1	5;5;5;5;3;2;1;1	4;4;4;4;3;2;0;0	Serpin B6	SERPINB6	>sp|P35237|SPB6_HUMAN Serpin B6 OS=Homo sapiens GN=SERPINB6 PE=1 SV=3;>tr|A0A024QZX3|A0A024QZX3_HUMAN Serpin peptidase inhibitor, clade B (Ovalbumin), member 6, isoform CRA_a OS=Homo sapiens GN=SERPINB6 PE=3 SV=1;>tr|A0A024QZX5|A0A024QZX5_HUMAN Serpin B6 O		8	5	5	4	1	3	5	5	1	3	5	5	1	3	4	4	18.6	18.6	16.5	42.621	376	376;376;380;395;259;213;124;164	2.06		15	1	1	3	6	6	5.53e-37	4	11.2	18.6	18.6	7613000	289360	2261800	2551300	2510500	281960
Q6S8J3;P0CG38;L0R5C4;P0CG39;Q9BYX7;Q562Y4;Q562X7;Q562X6;Q562X4;Q562X2;Q562X0;Q562U1;Q562T6;Q562T5;Q562T4;Q562T3;Q562T0;Q562R6;Q562R5;Q562Q9;Q562Q8;Q562Q4;Q562Q2;Q562Q0;Q562L3;Q562Q1	Q6S8J3;P0CG38;L0R5C4;P0CG39	10;7;5;5;4;2;2;2;2;2;2;2;2;2;2;2;2;2;2;2;2;2;2;2;2;1	1;1;1;1;1;1;1;1;1;1;1;1;1;1;1;1;1;1;1;1;1;1;1;1;1;1	1;1;1;1;1;1;1;1;1;1;1;1;1;1;1;1;1;1;1;1;1;1;1;1;1;1	POTE ankyrin domain family member E;POTE ankyrin domain family member I;POTE ankyrin domain family member J	POTEE;POTEI;POTEM;POTEJ	>sp|Q6S8J3|POTEE_HUMAN POTE ankyrin domain family member E OS=Homo sapiens GN=POTEE PE=1 SV=3;>sp|P0CG38|POTEI_HUMAN POTE ankyrin domain family member I OS=Homo sapiens GN=POTEI PE=3 SV=1;>tr|L0R5C4|L0R5C4_HUMAN Alternative protein POTEM OS=Homo sapiens GN		26	10	1	1	10	10	10	10	1	1	1	1	1	1	1	1	10.2	1.7	1.7	121.36	1075	1075;1075;446;1038;375;103;103;103;103;103;103;103;103;103;103;103;103;103;103;103;103;103;103;103;103;103	2.38	1	8	7	3	4	4	5	4.9e-187	10.2	10.2	10.2	10.2	2462600000	291770000	969450000	698270000	503050000	35179000
P51532;A7E2E1;Q9HBD4;B9EGQ8;A0A0A0MT49;B3KNW7;B4E0F1;B4DSI8;K7EP28;A5D6X0;Q59FZ6;F6XE55;A0A0A0MSS5;F6UH26;B1ALG1;F6T8Q0;B1ALG2;F6XG14;B4DNT1;Q8N9Q1;B1ALF6;B4DSC8;P51531	P51532;A7E2E1;Q9HBD4;B9EGQ8;A0A0A0MT49;B3KNW7;B4E0F1;B4DSI8	6;6;6;6;6;4;4;4;2;2;2;1;1;1;1;1;1;1;1;1;1;1;1	6;6;6;6;6;4;4;4;2;2;2;1;1;1;1;1;1;1;1;1;1;1;1	6;6;6;6;6;4;4;4;2;2;2;1;1;1;1;1;1;1;1;1;1;1;1	Transcription activator BRG1	SMARCA4	>sp|P51532|SMCA4_HUMAN Transcription activator BRG1 OS=Homo sapiens GN=SMARCA4 PE=1 SV=2;>tr|A7E2E1|A7E2E1_HUMAN SWI/SNF related, matrix associated, actin dependent regulator of chromatin, subfamily a, member 4 OS=Homo sapiens GN=SMARCA4 PE=2 SV=1;>tr|Q9HB		23	6	6	6	1	5	6	5	1	5	6	5	1	5	6	5	5	5	5	184.64	1647	1647;1647;1679;1681;1681;737;834;867;136;584;1165;153;171;177;236;248;254;271;276;278;278;715;1590	1.78	6	16	1	1	8	7	7	1.09e-30	0.6	3.9	5	3.9	6620000	150480	3363700	1362800	1742900	72747
V9HWC0;P26038;Q6PJT4;V9GZ54;B7Z4C7;E9PNP4	V9HWC0;P26038;Q6PJT4	29;29;18;6;5;1	20;20;9;4;4;0	19;19;9;4;4;0	Moesin	MSN	>tr|V9HWC0|V9HWC0_HUMAN Epididymis luminal protein 70 OS=Homo sapiens GN=HEL70 PE=2 SV=1;>sp|P26038|MOES_HUMAN Moesin OS=Homo sapiens GN=MSN PE=1 SV=3;>tr|Q6PJT4|Q6PJT4_HUMAN MSN protein (Fragment) OS=Homo sapiens GN=MSN PE=2 SV=1		6	29	20	19	19	26	29	27	12	17	20	18	11	16	19	17	48.4	34.3	32.9	67.819	577	577;577;329;103;204;52	1.76	69	69	29	22	47	55	43	2.25e-176	37.1	44.5	48.4	44.9	348270000	21347000	135790000	120810000	70318000	7739300
P06881;P01258	P06881;P01258	3;2	3;2	3;2	Calcitonin gene-related peptide 1;Calcitonin;Calcitonin;Katacalcin	CALCA	>sp|P06881|CALCA_HUMAN Calcitonin gene-related peptide 1 OS=Homo sapiens GN=CALCA PE=1 SV=3;>sp|P01258|CALC_HUMAN Calcitonin OS=Homo sapiens GN=CALCA PE=1 SV=2		2	3	3	3	2	3	3	3	2	3	3	3	2	3	3	3	25.8	25.8	25.8	13.898	128	128;141	3			11	2	3	3	3	4.76e-46	22.7	25.8	25.8	25.8	1532100	198600	683490	486640	163320	153210
P36551;H0YA22;D6RER6	P36551	5;2;1	5;2;1	5;2;1	Coproporphyrinogen-III oxidase, mitochondrial	CPOX	>sp|P36551|HEM6_HUMAN Oxygen-dependent coproporphyrinogen-III oxidase, mitochondrial OS=Homo sapiens GN=CPOX PE=1 SV=3		3	5	5	5	0	4	5	5	0	4	5	5	0	4	5	5	14.5	14.5	14.5	50.151	454	454;70;175	2.07		14	1		4	6	5	8.28e-12	0	11.7	14.5	14.5	4621900	0	2049300	1527100	1045400	132050
A0A096LNH5;H7C2G3;A0A0B4J2H4;A0A096LPI6;H7C1F6;P30042;A0A0B4J2D5;A0A096LNJ1;A0A096LP73;A0A096LP12;F2Z2Q0;H7BYH1	A0A096LNH5;H7C2G3;A0A0B4J2H4;A0A096LPI6;H7C1F6;P30042;A0A0B4J2D5;A0A096LNJ1;A0A096LP73;A0A096LP12;F2Z2Q0;H7BYH1	2;2;2;2;2;2;2;1;1;1;1;1	2;2;2;2;2;2;2;1;1;1;1;1	2;2;2;2;2;2;2;1;1;1;1;1	ES1 protein homolog, mitochondrial	C21orf33	>tr|A0A096LNH5|A0A096LNH5_HUMAN Protein LOC102724023 OS=Homo sapiens GN=LOC102724023 PE=4 SV=1;>tr|H7C2G3|H7C2G3_HUMAN ES1 protein homolog, mitochondrial (Fragment) OS=Homo sapiens GN=C21orf33 PE=4 SV=1;>tr|A0A0B4J2H4|A0A0B4J2H4_HUMAN Protein LOC102724023		12	2	2	2	1	2	2	2	1	2	2	2	1	2	2	2	19.2	19.2	19.2	19.416	182	182;191;237;238;257;268;268;106;137;165;217;224	2.45		6	5	1	3	3	4	2.63e-22	5.5	19.2	19.2	19.2	3833500	134570	2625200	676120	397670	294890
P08294;B2R9V7	P08294;B2R9V7	2;2	2;2	2;2	Extracellular superoxide dismutase [Cu-Zn];Superoxide dismutase [Cu-Zn]	SOD3	>sp|P08294|SODE_HUMAN Extracellular superoxide dismutase [Cu-Zn] OS=Homo sapiens GN=SOD3 PE=1 SV=2;>tr|B2R9V7|B2R9V7_HUMAN Superoxide dismutase [Cu-Zn] OS=Homo sapiens PE=2 SV=1		2	2	2	2	1	1	2	1	1	1	2	1	1	1	2	1	12.1	12.1	12.1	25.851	240	240;240	2		5		1	1	2	1	0.00045543	5.4	5.4	12.1	5.4	3081400	760770	655970	1202400	462290	237030
D9ZGF5;P09038;A0A087WUF6	D9ZGF5;P09038;A0A087WUF6	6;6;6	6;6;6	6;6;6	Fibroblast growth factor 2	FGF2	>tr|D9ZGF5|D9ZGF5_HUMAN Fibroblast growth factor OS=Homo sapiens GN=FGF2 PE=3 SV=1;>sp|P09038|FGF2_HUMAN Fibroblast growth factor 2 OS=Homo sapiens GN=FGF2 PE=1 SV=3;>tr|A0A087WUF6|A0A087WUF6_HUMAN Fibroblast growth factor OS=Homo sapiens GN=FGF2 PE=1 SV=1		3	6	6	6	6	5	5	5	6	5	5	5	6	5	5	5	33.5	33.5	33.5	17.254	155	155;288;288	2.74	2	4	25	8	7	10	6	1.74e-21	33.5	28.4	28.4	28.4	19739000	5419800	5240600	7741300	1336900	1233700
F5GWI4;X5D767;P00813;F5GXW0	F5GWI4;X5D767;P00813;F5GXW0	2;2;2;1	2;2;2;1	2;2;2;1	Adenosine deaminase	ADA	>tr|F5GWI4|F5GWI4_HUMAN Adenosine deaminase OS=Homo sapiens GN=ADA PE=1 SV=1;>tr|X5D767|X5D767_HUMAN Adenosine deaminase isoform A (Fragment) OS=Homo sapiens GN=ADA PE=2 SV=1;>sp|P00813|ADA_HUMAN Adenosine deaminase OS=Homo sapiens GN=ADA PE=1 SV=3;>tr|F5G		4	2	2	2	1	2	1	1	1	2	1	1	1	2	1	1	11.5	11.5	11.5	38.292	339	339;363;363;263	2		5		1	2	1	1	1.06e-13	2.4	11.5	2.4	2.4	1560600	91927	768170	444120	256380	67852
R4GNF9;Q8NFU3	R4GNF9;Q8NFU3	3;3	3;3	3;3	Thiosulfate sulfurtransferase/rhodanese-like domain-containing protein 1	TSTD1	>tr|R4GNF9|R4GNF9_HUMAN Thiosulfate sulfurtransferase/rhodanese-like domain-containing protein 1 OS=Homo sapiens GN=TSTD1 PE=1 SV=1;>sp|Q8NFU3|TSTD1_HUMAN Thiosulfate sulfurtransferase/rhodanese-like domain-containing protein 1 OS=Homo sapiens GN=TSTD1 PE=		2	3	3	3	1	2	2	3	1	2	2	3	1	2	2	3	38.7	38.7	38.7	7.0579	62	62;115	2.89		1	8	1	3	2	3	2.22e-08	14.5	37.1	37.1	38.7	2782100	200420	1629200	563850	388640	463680
Q9UKP4;Q9NPM2;B4DSP4;Q59FG3;Q9UFZ4	Q9UKP4	3;1;1;1;1	3;1;1;1;1	3;1;1;1;1	A disintegrin and metalloproteinase with thrombospondin motifs 7	ADAMTS7	>sp|Q9UKP4|ATS7_HUMAN A disintegrin and metalloproteinase with thrombospondin motifs 7 OS=Homo sapiens GN=ADAMTS7 PE=1 SV=2		5	3	3	3	2	2	3	3	2	2	3	3	2	2	3	3	2.2	2.2	2.2	184.09	1686	1686;432;460;527;898	1	10			2	2	3	3	4.83e-10	1.5	1.5	2.2	2.2	1509600	117700	284440	788940	318480	17351
Q5T123;Q9H299;Q86Z22;A0A087WV23;D3DPK5	Q5T123;Q9H299;Q86Z22;A0A087WV23;D3DPK5	3;3;3;3;3	3;3;3;3;3	3;3;3;3;3	SH3 domain-binding glutamic acid-rich-like protein 3	SH3BGRL3	>tr|Q5T123|Q5T123_HUMAN SH3 domain-binding glutamic acid-rich-like protein 3 OS=Homo sapiens GN=SH3BGRL3 PE=1 SV=1;>sp|Q9H299|SH3L3_HUMAN SH3 domain-binding glutamic acid-rich-like protein 3 OS=Homo sapiens GN=SH3BGRL3 PE=1 SV=1;>tr|Q86Z22|Q86Z22_HUMAN Epi		5	3	3	3	3	3	3	3	3	3	3	3	3	3	3	3	33	33	33	9.3804	88	88;93;226;226;257	3			22	5	6	5	6	1.57e-38	33	33	33	33	38573000	2492000	22716000	8690500	4674600	4821700
Q5M8T4;B2RCP7;B3KRV6;Q6FHL8;P29279;B3KWK5	Q5M8T4;B2RCP7;B3KRV6;Q6FHL8;P29279;B3KWK5	10;10;9;9;9;6	10;10;9;9;9;6	10;10;9;9;9;6	Connective tissue growth factor	CTGF	>tr|Q5M8T4|Q5M8T4_HUMAN Connective tissue growth factor OS=Homo sapiens GN=CTGF PE=2 SV=1;>tr|B2RCP7|B2RCP7_HUMAN cDNA, FLJ96197, highly similar to Homo sapiens connective tissue growth factor (CTGF), mRNA OS=Homo sapiens PE=2 SV=1;>tr|B3KRV6|B3KRV6_HUMAN		6	10	10	10	10	9	7	5	10	9	7	5	10	9	7	5	33.8	33.8	33.8	38.069	349	349;349;301;349;349;215	2.45	1	29	26	20	16	13	7	5.56e-43	33.8	30.1	23.8	15.5	23134000	7614500	6583900	7547500	1388000	797720
Q6NUR7;P15311;E7EQR4;V9HW42;B2R6J2;B7Z5V2;J7M2B1;B7Z437;Q9UJZ6;Q9UK20;B7Z9R6;Q9UJU1;Q9UJZ2;Q9UJZ8;Q9UJZ7	Q6NUR7;P15311;E7EQR4;V9HW42;B2R6J2;B7Z5V2;J7M2B1;B7Z437	35;35;35;34;33;29;25;22;7;7;7;6;6;6;5	35;35;35;34;33;29;25;22;7;7;7;6;6;6;5	25;25;25;24;23;21;15;16;1;1;7;1;1;1;1	Ezrin;Tyrosine-protein kinase receptor	EZR;EZR-ROS1	>tr|Q6NUR7|Q6NUR7_HUMAN Ezrin OS=Homo sapiens GN=EZR PE=2 SV=1;>sp|P15311|EZRI_HUMAN Ezrin OS=Homo sapiens GN=EZR PE=1 SV=4;>tr|E7EQR4|E7EQR4_HUMAN Ezrin OS=Homo sapiens GN=EZR PE=1 SV=3;>tr|V9HW42|V9HW42_HUMAN Epididymis secretory protein Li 105 OS=Homo s		15	35	35	25	25	33	34	34	25	33	34	34	18	23	24	24	57.8	57.8	42.8	69.241	586	586;586;586;586;586;554;858;429;159;162;193;141;152;156;158	1.88	145	184	93	63	124	114	121	0	46.8	56.5	56	57.8	562830000	26387000	239100000	154710000	142640000	11975000
Q9NZI8;D3DTW3	Q9NZI8;D3DTW3	8;7	6;5	6;5	Insulin-like growth factor 2 mRNA-binding protein 1	IGF2BP1	>sp|Q9NZI8|IF2B1_HUMAN Insulin-like growth factor 2 mRNA-binding protein 1 OS=Homo sapiens GN=IGF2BP1 PE=1 SV=2;>tr|D3DTW3|D3DTW3_HUMAN Insulin-like growth factor 2 mRNA binding protein 1, isoform CRA_a OS=Homo sapiens GN=IGF2BP1 PE=4 SV=1		2	8	6	6	4	7	6	8	3	5	4	6	3	5	4	6	17.9	13.9	13.9	63.48	577	577;441	2.7		7	16	4	7	5	7	3.4e-41	9.7	16.1	13.3	17.9	6228200	313850	3405700	1761400	747300	151910
O43278;H3BVD9;B4DTF6;B2RBU9;H3BTQ8;H3BR01;H3BMB6;H3BSM2;H3BNW5	O43278;H3BVD9;B4DTF6;B2RBU9;H3BTQ8;H3BR01;H3BMB6	14;13;13;13;11;8;7;6;4	14;13;13;13;11;8;7;6;4	14;13;13;13;11;8;7;6;4	Kunitz-type protease inhibitor 1	SPINT1	>sp|O43278|SPIT1_HUMAN Kunitz-type protease inhibitor 1 OS=Homo sapiens GN=SPINT1 PE=1 SV=2;>tr|H3BVD9|H3BVD9_HUMAN Kunitz-type protease inhibitor 1 (Fragment) OS=Homo sapiens GN=SPINT1 PE=1 SV=1;>tr|B4DTF6|B4DTF6_HUMAN cDNA FLJ51604, highly similar to Kun		9	14	14	14	11	12	14	13	11	12	14	13	11	12	14	13	26.5	26.5	26.5	58.397	529	529;472;496;513;302;240;294;313;204	2.47	2	57	57	25	29	36	26	1.5e-198	22.5	23.6	26.5	26.5	109260000	15081000	28929000	53583000	11663000	3641900
V9HW65;P07355;A0A024R5Z7;H0YMD0;H0YMU9;H0YN42;H0YKS4;H0YM50;H0YMM1;H0YNP5;B4DNH8;A6NMY6;B3KRQ1;H0YNA0;H0YKZ7;H0YLV6;H0YMT9;H0YKX9;H0YN28;H0YL33;H0YMW4;H0YKL9;H0YN52;H0YMD9;H0YKV8;H0YLE2;H0YNB8;H0YKN4	V9HW65;P07355;A0A024R5Z7;H0YMD0;H0YMU9;H0YN42;H0YKS4;H0YM50;H0YMM1;H0YNP5;B4DNH8;A6NMY6;B3KRQ1	11;11;11;10;10;10;8;8;7;7;7;7;6;5;5;5;5;5;5;5;5;4;3;3;3;2;2;2	11;11;11;10;10;10;8;8;7;7;7;7;6;5;5;5;5;5;5;5;5;4;3;3;3;2;2;2	11;11;11;10;10;10;8;8;7;7;7;7;6;5;5;5;5;5;5;5;5;4;3;3;3;2;2;2	Annexin A2;Annexin;Putative annexin A2-like protein	ANXA2;ANXA2P2	>tr|V9HW65|V9HW65_HUMAN Annexin OS=Homo sapiens GN=HEL-S-270 PE=2 SV=1;>sp|P07355|ANXA2_HUMAN Annexin A2 OS=Homo sapiens GN=ANXA2 PE=1 SV=2;>tr|A0A024R5Z7|A0A024R5Z7_HUMAN Annexin OS=Homo sapiens GN=ANXA2 PE=3 SV=1;>tr|H0YMD0|H0YMD0_HUMAN Annexin (Fragment		28	11	11	11	6	10	8	8	6	10	8	8	6	10	8	8	42.5	42.5	42.5	38.576	339	339;339;339;227;230;256;176;248;149;175;194;339;181;79;119;132;133;134;139;142;146;110;59;65;81;45;47;69	2.04	5	37	7	10	13	13	13	4.98e-111	20.6	42.5	26	26	31730000	3993400	14184000	6903500	6648500	1094100
V9HWE9;P09211;A8MX94;A0A087X2E9;Q5D6A5	V9HWE9;P09211;A8MX94	15;15;12;5;2	15;15;12;5;2	9;9;9;5;2	Glutathione S-transferase P	GSTP1	>tr|V9HWE9|V9HWE9_HUMAN Epididymis secretory protein Li 22 OS=Homo sapiens GN=HEL-S-22 PE=2 SV=1;>sp|P09211|GSTP1_HUMAN Glutathione S-transferase P OS=Homo sapiens GN=GSTP1 PE=1 SV=2;>tr|A8MX94|A8MX94_HUMAN Glutathione S-transferase P OS=Homo sapiens GN=GS		5	15	15	9	14	15	15	15	14	15	15	15	9	9	9	9	70	70	39.5	23.356	210	210;210;174;79;52	2.58	26	121	264	88	139	92	92	0	70	70	70	70	2120800000	133760000	1372400000	412660000	202000000	163140000
B4DMR3;A0A024R498;P07093;A0A024R451;C9JN98	B4DMR3;A0A024R498;P07093;A0A024R451	15;15;14;14;5	15;15;14;14;5	15;15;14;14;5	Glia-derived nexin	SERPINE2	>tr|B4DMR3|B4DMR3_HUMAN cDNA FLJ51896, highly similar to Glia-derived nexin OS=Homo sapiens PE=2 SV=1;>tr|A0A024R498|A0A024R498_HUMAN Serpin peptidase inhibitor, clade E (Nexin, plasminogen activator inhibitor type 1), member 2, isoform CRA_b OS=Homo sapie		5	15	15	15	11	15	14	14	11	15	14	14	11	15	14	14	48.2	48.2	48.2	37.157	334	334;397;398;398;276	1.89	13	76	3	15	24	30	23	4.71e-119	37.4	48.2	43.4	43.4	60352000	5462400	27499000	14021000	13369000	2514700
B3KXZ9;P43121;B2R642;A8K6A6;A0A024R3I5	B3KXZ9;P43121;B2R642;A8K6A6;A0A024R3I5	2;2;2;2;2	2;2;2;2;2	2;2;2;2;2	Cell surface glycoprotein MUC18	MCAM	>tr|B3KXZ9|B3KXZ9_HUMAN cDNA FLJ46477 fis, clone THYMU3025118, highly similar to Cell surface glycoprotein MUC18 OS=Homo sapiens PE=2 SV=1;>sp|P43121|MUC18_HUMAN Cell surface glycoprotein MUC18 OS=Homo sapiens GN=MCAM PE=1 SV=2;>tr|B2R642|B2R642_HUMAN cDNA		5	2	2	2	2	2	2	2	2	2	2	2	2	2	2	2	7	7	7	59.019	531	531;646;646;646;646	1	8			2	2	2	2	1.12e-08	7	7	7	7	3787200	203810	1178400	1589100	815870	108200
A0A024RBS1;Q92616;E1NZA1	A0A024RBS1;Q92616;E1NZA1	1;1;1	1;1;1	1;1;1	Translational activator GCN1	GCN1L1;PRIC295	>tr|A0A024RBS1|A0A024RBS1_HUMAN GCN1 general control of amino-acid synthesis 1-like 1 (Yeast), isoform CRA_b OS=Homo sapiens GN=GCN1L1 PE=4 SV=1;>sp|Q92616|GCN1L_HUMAN Translational activator GCN1 OS=Homo sapiens GN=GCN1L1 PE=1 SV=6;>tr|E1NZA1|E1NZA1_HUMAN		3	1	1	1	0	1	1	1	0	1	1	1	0	1	1	1	0.6	0.6	0.6	266.87	2432	2432;2671;2671	1	3				1	1	1	0.0025912	0	0.6	0.6	0.6	140830	0	55714	49204	35912	769.56
D3DQB3;A0A0A0MQX7;Q08629;E7ENT7;B4DI52;A0A0A0MTJ2;Q9BQ16;B4DFW5	D3DQB3;A0A0A0MQX7;Q08629;E7ENT7;B4DI52;A0A0A0MTJ2;Q9BQ16;B4DFW5	2;2;2;1;1;1;1;1	2;2;2;1;1;1;1;1	2;2;2;1;1;1;1;1	Testican-1;Testican-3	SPOCK1;SPOCK3	>tr|D3DQB3|D3DQB3_HUMAN Sparc/osteonectin, cwcv and kazal-like domains proteoglycan (Testican) 1, isoform CRA_a OS=Homo sapiens GN=SPOCK1 PE=4 SV=1;>tr|A0A0A0MQX7|A0A0A0MQX7_HUMAN Testican-1 OS=Homo sapiens GN=SPOCK1 PE=1 SV=1;>sp|Q08629|TICN1_HUMAN Testic		8	2	2	2	0	2	1	1	0	2	1	1	0	2	1	1	6.5	6.5	6.5	32.834	294	294;377;439;173;344;344;436;445	1	4				2	1	1	0.00026515	0	6.5	3.1	3.1	1354400	0	558640	495690	300090	64496
Q8NBJ4;B3KNK9;F8WAT9;C9JYM4;C9J941	Q8NBJ4;B3KNK9	9;9;3;3;2	9;9;3;3;2	9;9;3;3;2	Golgi membrane protein 1	GOLM1;GOLPH2	>sp|Q8NBJ4|GOLM1_HUMAN Golgi membrane protein 1 OS=Homo sapiens GN=GOLM1 PE=1 SV=1;>tr|B3KNK9|B3KNK9_HUMAN Epididymis luminal protein 46 OS=Homo sapiens GN=GOLPH2 PE=2 SV=1		5	9	9	9	3	9	8	9	3	9	8	9	3	9	8	9	24.9	24.9	24.9	45.333	401	401;401;105;121;80	1.11	39	5		4	12	15	13	2.34e-60	7.5	24.9	22.4	24.9	33325000	748490	11595000	10200000	10782000	1041400
F8WAE5;Q9BY44;C9IZE1;H7C5Q3;H7C5R5	F8WAE5;Q9BY44	6;6;2;1;1	6;6;2;1;1	6;6;2;1;1	Eukaryotic translation initiation factor 2A	EIF2A	>tr|F8WAE5|F8WAE5_HUMAN Eukaryotic translation initiation factor 2A OS=Homo sapiens GN=EIF2A PE=1 SV=1;>sp|Q9BY44|EIF2A_HUMAN Eukaryotic translation initiation factor 2A OS=Homo sapiens GN=EIF2A PE=1 SV=3		5	6	6	6	4	6	4	5	4	6	4	5	4	6	4	5	16.2	16.2	16.2	64.449	580	580;585;237;158;316	2.58		8	11	4	6	4	5	2.46e-20	11	16.2	12.2	14.5	6301300	440760	3797000	1082600	980950	153690
P05155;E9KL26;Q5UGI6;E9PGN7;H9KV48;H0YCA1	P05155;E9KL26;Q5UGI6;E9PGN7;H9KV48	14;14;13;13;12;2	14;14;13;13;12;2	14;14;13;13;12;2	Plasma protease C1 inhibitor	SERPING1	>sp|P05155|IC1_HUMAN Plasma protease C1 inhibitor OS=Homo sapiens GN=SERPING1 PE=1 SV=2;>tr|E9KL26|E9KL26_HUMAN Epididymis tissue protein Li 173 OS=Homo sapiens PE=2 SV=1;>tr|Q5UGI6|Q5UGI6_HUMAN Serine/cysteine proteinase inhibitor clade G member 1 splice		6	14	14	14	11	12	14	13	11	12	14	13	11	12	14	13	27.6	27.6	27.6	55.154	500	500;500;333;543;463;86	1.08	72	4	1	15	19	23	20	2.44e-159	25.4	25.2	27.6	25.6	232050000	13676000	77509000	95368000	45501000	7735100
A6XMH1;A0A087WV45;P02766;E9KL36;A6XGL1;A0A087WT59;Q8TDB1;Q53WY6;Q8TDB2	A6XMH1;A0A087WV45;P02766;E9KL36;A6XGL1;A0A087WT59	3;3;3;3;3;3;1;1;1	3;3;3;3;3;3;1;1;1	3;3;3;3;3;3;1;1;1	Transthyretin	TTR	>tr|A6XMH1|A6XMH1_HUMAN Transthyretin OS=Homo sapiens PE=2 SV=1;>tr|A0A087WV45|A0A087WV45_HUMAN Transthyretin OS=Homo sapiens GN=TTR PE=1 SV=1;>sp|P02766|TTHY_HUMAN Transthyretin OS=Homo sapiens GN=TTR PE=1 SV=1;>tr|E9KL36|E9KL36_HUMAN Transthyretin OS=Hom		9	3	3	3	3	2	2	3	3	2	2	3	3	2	2	3	21	21	21	14.957	138	138;139;147;147;184;185;38;44;46	2.83		2	10	3	2	4	3	1.96e-05	21	16.7	11.6	21	3208300	722600	630470	1620600	234680	320830
Q9UEI6;Q92692;K7EKE8;Q7Z457;Q7Z458	Q9UEI6;Q92692;K7EKE8	7;7;6;1;1	7;7;6;1;1	7;7;6;1;1	Poliovirus receptor-related protein 2	PVRL2	>tr|Q9UEI6|Q9UEI6_HUMAN Polio virus related protein 2, alpha isoform (Fragment) OS=Homo sapiens PE=4 SV=1;>sp|Q92692|PVRL2_HUMAN Nectin-2 OS=Homo sapiens GN=PVRL2 PE=1 SV=1;>tr|K7EKE8|K7EKE8_HUMAN Nectin-2 (Fragment) OS=Homo sapiens GN=PVRL2 PE=1 SV=1		5	7	7	7	5	6	7	6	5	6	7	6	5	6	7	6	18.3	18.3	18.3	48.152	449	449;538;210;39;159	2.04		24	1	6	6	7	6	5.6e-30	12	16.3	18.3	14.7	15987000	1763200	5100000	6784200	2339100	726660
Q12841;B4DTZ8;Q9BZQ0;C9J5G4;H7C4W4	Q12841;B4DTZ8;Q9BZQ0	11;8;6;4;1	11;8;6;4;1	11;8;6;4;1	Follistatin-related protein 1	FSTL1	>sp|Q12841|FSTL1_HUMAN Follistatin-related protein 1 OS=Homo sapiens GN=FSTL1 PE=1 SV=1;>tr|B4DTZ8|B4DTZ8_HUMAN cDNA FLJ52277, highly similar to Follistatin-related protein 1 OS=Homo sapiens PE=2 SV=1;>tr|Q9BZQ0|Q9BZQ0_HUMAN Follistatin-related protein (Fr		5	11	11	11	11	9	10	9	11	9	10	9	11	9	10	9	36.7	36.7	36.7	34.985	308	308;251;126;140;20	1.93	22	52	16	18	25	23	24	4.1e-147	36.7	33.1	36.7	33.1	398900000	42578000	133620000	153360000	69339000	17343000
Q59G50;Q13275;C9JPG5;C9J1V2;C9J4H5;H7C4A2;C9IYS6	Q59G50;Q13275;C9JPG5;C9J1V2;C9J4H5	7;7;6;4;4;2;1	7;7;6;4;4;2;1	7;7;6;4;4;2;1	Semaphorin-3F	SEMA3F	>tr|Q59G50|Q59G50_HUMAN Semaphorin 3F variant (Fragment) OS=Homo sapiens PE=2 SV=1;>sp|Q13275|SEM3F_HUMAN Semaphorin-3F OS=Homo sapiens GN=SEMA3F PE=2 SV=2;>tr|C9JPG5|C9JPG5_HUMAN Semaphorin-3F OS=Homo sapiens GN=SEMA3F PE=1 SV=1;>tr|C9J1V2|C9J1V2_HUMAN Se		7	7	7	7	5	5	7	4	5	5	7	4	5	5	7	4	9.6	9.6	9.6	84.96	750	750;785;686;264;380;147;92	2.49	3	12	20	9	8	12	6	3.24e-15	6.5	6.7	9.6	4.8	6303600	1497800	1322200	3220800	262800	105060
V9HW48;O75368;D3DTE6;B0AZV6	V9HW48;O75368;D3DTE6	10;10;8;3	10;10;8;3	10;10;8;3	SH3 domain-binding glutamic acid-rich-like protein	SH3BGRL	>tr|V9HW48|V9HW48_HUMAN SH3 domain-binding glutamic acid-rich-like protein OS=Homo sapiens GN=HEL-S-115 PE=2 SV=1;>sp|O75368|SH3L1_HUMAN SH3 domain-binding glutamic acid-rich-like protein OS=Homo sapiens GN=SH3BGRL PE=1 SV=1;>tr|D3DTE6|D3DTE6_HUMAN SH3 dom		4	10	10	10	10	10	10	10	10	10	10	10	10	10	10	10	85.1	85.1	85.1	12.774	114	114;114;113;66	3			56	14	14	14	14	2.24e-75	85.1	85.1	85.1	85.1	39648000	2711600	23789000	8161500	4985600	4405300
A1A508;Q86W20;A6XGL3;Q86W19;Q86W18;B1AN99;Q8N2U3;Q7Z5F4;P35030	A1A508;Q86W20;A6XGL3	3;2;2;1;1;1;1;1;1	2;2;1;1;1;1;1;1;1	1;1;0;0;0;1;1;1;1		PRSS3;PRSS1	>tr|A1A508|A1A508_HUMAN PRSS3 protein OS=Homo sapiens GN=PRSS3 PE=2 SV=1;>tr|Q86W20|Q86W20_HUMAN Protease serine 1 (Fragment) OS=Homo sapiens GN=PRSS1 PE=3 SV=1;>tr|A6XGL3|A6XGL3_HUMAN Protease serine 1 OS=Homo sapiens GN=PRSS1 PE=1 SV=1		9	3	2	1	3	3	3	3	2	2	2	2	1	1	1	1	12.6	9.3	5.3	26.487	247	247;84;237;84;84;178;251;261;304	2.4	2	5	8	3	4	3	5	3.66e-36	12.6	12.6	12.6	12.6	17127000	3746000	4590600	6830000	1960200	1317400
Q9P0M4	Q9P0M4	1	1	1	Interleukin-17C	IL17C	>sp|Q9P0M4|IL17C_HUMAN Interleukin-17C OS=Homo sapiens GN=IL17C PE=1 SV=1		1	1	1	1	1	1	1	1	1	1	1	1	1	1	1	1	4.6	4.6	4.6	21.765	197	197	3			4	1	1	1	1	0.0025501	4.6	4.6	4.6	4.6	271650	63961	69040	121430	17219	22638
B3KUZ6;Q53H01;A8K0B6;D3DSQ1;B1B5S6;B1B5T7;B1B5T0;B1B5S8;E7EMM4;Q13510;B1B5R8;B1B5P6;B1B5Q9;B1B5Q8;B1B5Q3;B1B5Q0	B3KUZ6;Q53H01;A8K0B6;D3DSQ1;B1B5S6;B1B5T7;B1B5T0;B1B5S8;E7EMM4;Q13510	3;3;3;3;2;2;2;2;2;2;1;1;1;1;1;1	3;3;3;3;2;2;2;2;2;2;1;1;1;1;1;1	3;3;3;3;2;2;2;2;2;2;1;1;1;1;1;1	Acid ceramidase;Acid ceramidase subunit alpha;Acid ceramidase subunit beta	ASAH1	>tr|B3KUZ6|B3KUZ6_HUMAN cDNA FLJ40980 fis, clone UTERU2014464, highly similar to ACID CERAMIDASE (EC 3.5.1.23) OS=Homo sapiens PE=2 SV=1;>tr|Q53H01|Q53H01_HUMAN N-acylsphingosine amidohydrolase (Acid ceramidase) 1 preproprotein isoform a variant (Fragment)		16	3	3	3	2	3	3	3	2	3	3	3	2	3	3	3	11.8	11.8	11.8	34.594	305	305;395;395;546;85;174;174;219;370;395;174;174;219;219;219;219	2.71		5	12	3	5	4	5	1.71e-09	8.2	11.8	11.8	11.8	2669200	52565	1349800	691240	575540	111220
O75225;Q9H3G5;B3KW79;A0A024RA40;H7C218;H7C0X5;C9J6L4;C9JI22;A0A087WXJ9;A0A087WVP6;Q9NZ90;C9JLV0	O75225;Q9H3G5;B3KW79;A0A024RA40;H7C218;H7C0X5	3;3;3;3;2;2;1;1;1;1;1;1	3;3;3;3;2;2;1;1;1;1;1;1	3;3;3;3;2;2;1;1;1;1;1;1	Probable serine carboxypeptidase CPVL	CPVL	>tr|O75225|O75225_HUMAN Putative uncharacterized protein CPVL (Fragment) OS=Homo sapiens GN=CPVL PE=4 SV=1;>sp|Q9H3G5|CPVL_HUMAN Probable serine carboxypeptidase CPVL OS=Homo sapiens GN=CPVL PE=1 SV=2;>tr|B3KW79|B3KW79_HUMAN cDNA FLJ42481 fis, clone BRACE2		12	3	3	3	2	3	3	3	2	3	3	3	2	3	3	3	12.5	12.5	12.5	34.143	295	295;476;476;476;141;180;100;142;230;232;233;244	2.09		10	1	2	3	3	3	5.83e-12	8.1	12.5	12.5	12.5	7094400	108770	4067200	1355200	1563400	354720
E9PLH9;B3KU96;B4DZW9;E9PP14;E9PKL9;Q13630;E9PP60;H0YE90	E9PLH9;B3KU96;B4DZW9;E9PP14;E9PKL9;Q13630;E9PP60	4;4;4;4;4;4;2;1	4;4;4;4;4;4;2;1	4;4;4;4;4;4;2;1	GDP-L-fucose synthase	TSTA3	>tr|E9PLH9|E9PLH9_HUMAN GDP-L-fucose synthase (Fragment) OS=Homo sapiens GN=TSTA3 PE=1 SV=5;>tr|B3KU96|B3KU96_HUMAN cDNA FLJ39433 fis, clone PROST2004142, highly similar to GDP-L-fucose synthetase (EC 1.1.1.271) OS=Homo sapiens PE=2 SV=1;>tr|B4DZW9|B4DZW9_		8	4	4	4	4	4	4	4	4	4	4	4	4	4	4	4	41.2	41.2	41.2	12.885	119	119;161;178;198;268;321;115;34	2		16		4	4	4	4	1.92e-18	41.2	41.2	41.2	41.2	8593900	884730	4005000	1807400	1896800	954880
V9HWH9;P31949;B2R5H0	V9HWH9;P31949;B2R5H0	5;5;4	5;5;4	5;5;4	Protein S100-A11	S100A11	>tr|V9HWH9|V9HWH9_HUMAN Protein S100 OS=Homo sapiens GN=HEL-S-43 PE=2 SV=1;>sp|P31949|S10AB_HUMAN Protein S100-A11 OS=Homo sapiens GN=S100A11 PE=1 SV=2;>tr|B2R5H0|B2R5H0_HUMAN Protein S100 OS=Homo sapiens PE=2 SV=1		3	5	5	5	4	5	4	5	4	5	4	5	4	5	4	5	52.4	52.4	52.4	11.74	105	105;105;105	2.89		3	25	4	9	8	7	5.29e-91	37.1	52.4	43.8	52.4	23103000	1710900	13090000	5438600	2863600	3850500
J3KTF8;V9HWE8;P52565;J3QQX2;J3KRE2;J3QW41;J3KRY1;J3KS60	J3KTF8;V9HWE8;P52565;J3QQX2;J3KRE2;J3QW41;J3KRY1	7;7;7;7;4;4;4;2	7;7;7;7;4;4;4;2	7;7;7;7;4;4;4;2	Rho GDP-dissociation inhibitor 1	ARHGDIA	>tr|J3KTF8|J3KTF8_HUMAN Rho GDP-dissociation inhibitor 1 (Fragment) OS=Homo sapiens GN=ARHGDIA PE=1 SV=5;>tr|V9HWE8|V9HWE8_HUMAN Epididymis secretory sperm binding protein Li 47e OS=Homo sapiens GN=HEL-S-47e PE=2 SV=1;>sp|P52565|GDIR1_HUMAN Rho GDP-dissoci		8	7	7	7	5	7	7	6	5	7	7	6	5	7	7	6	31.4	31.4	31.4	21.614	194	194;204;204;235;129;178;249;92	2.4	5	46	43	17	28	22	27	2.27e-86	27.3	31.4	31.4	30.9	102920000	8403600	61265000	19278000	13976000	7917200
F8W031;F8VXJ7;Q9Y2B0;F8W1K5;F8VP03;H0YI18;F8W1U5;H0YIH9;F8W0J2;F8VWQ5;F8VU34;F8VR34;F8VTT8;F8W4S1	F8W031;F8VXJ7;Q9Y2B0;F8W1K5	7;6;6;4;3;2;2;1;1;1;1;1;1;1	7;6;6;4;3;2;2;1;1;1;1;1;1;1	6;6;6;4;2;2;2;1;0;0;0;0;0;0	Protein canopy homolog 2	CNPY2	>tr|F8W031|F8W031_HUMAN Uncharacterized protein (Fragment) OS=Homo sapiens PE=1 SV=1;>tr|F8VXJ7|F8VXJ7_HUMAN Protein canopy homolog 2 (Fragment) OS=Homo sapiens GN=CNPY2 PE=1 SV=1;>sp|Q9Y2B0|CNPY2_HUMAN Protein canopy homolog 2 OS=Homo sapiens GN=CNPY2 PE=		14	7	7	6	5	7	6	7	5	7	6	7	4	6	5	6	33.8	33.8	30.4	29.224	263	263;168;182;102;105;80;83;41;75;132;142;146;149;178	2.74	3	3	28	6	9	9	10	1.21e-27	22.1	33.8	28.9	33.8	8546700	863240	4224500	2204400	1254600	427330
P12110;C9JH44;Q9BUM6	P12110	4;1;1	4;1;1	4;1;1	Collagen alpha-2(VI) chain	COL6A2	>sp|P12110|CO6A2_HUMAN Collagen alpha-2(VI) chain OS=Homo sapiens GN=COL6A2 PE=1 SV=4		3	4	4	4	2	4	4	4	2	4	4	4	2	4	4	4	5.5	5.5	5.5	108.58	1019	1019;180;425	1.35	13	7		2	6	6	6	5.5e-75	2.6	5.5	5.5	5.5	7049000	163490	2525500	2553400	1806600	97903
O00754;A8K6A7;B4E0K9;Q59E90;M0QZ24;M0R174;M0QYZ1;M0QZG6	O00754;A8K6A7;B4E0K9;Q59E90;M0QZ24	5;5;4;4;3;1;1;1	5;5;4;4;3;1;1;1	5;5;4;4;3;1;1;1	Lysosomal alpha-mannosidase;Lysosomal alpha-mannosidase A peptide;Lysosomal alpha-mannosidase B peptide;Lysosomal alpha-mannosidase C peptide;Lysosomal alpha-mannosidase D peptide;Lysosomal alpha-mannosidase E peptide	MAN2B1	>sp|O00754|MA2B1_HUMAN Lysosomal alpha-mannosidase OS=Homo sapiens GN=MAN2B1 PE=1 SV=3;>tr|A8K6A7|A8K6A7_HUMAN Alpha-mannosidase OS=Homo sapiens PE=2 SV=1;>tr|B4E0K9|B4E0K9_HUMAN Alpha-mannosidase OS=Homo sapiens PE=2 SV=1;>tr|Q59E90|Q59E90_HUMAN Alpha-man		8	5	5	5	2	3	3	3	2	3	3	3	2	3	3	3	5	5	5	113.74	1011	1011;1011;950;1007;198;140;165;172	2.91		1	10	2	3	3	3	1.58e-13	2.5	3.3	3.3	2.7	1550500	199930	661810	566770	121960	25418
Q9HCB6;Q3ZCT3;B3KMD1	Q9HCB6;Q3ZCT3;B3KMD1	7;4;4	7;4;4	7;4;4	Spondin-1	SPON1	>sp|Q9HCB6|SPON1_HUMAN Spondin-1 OS=Homo sapiens GN=SPON1 PE=1 SV=2;>tr|Q3ZCT3|Q3ZCT3_HUMAN SPON1 protein (Fragment) OS=Homo sapiens GN=SPON1 PE=2 SV=1;>tr|B3KMD1|B3KMD1_HUMAN cDNA FLJ10722 fis, clone NT2RP3001140, highly similar to Spondin-1 OS=Homo sapie		3	7	7	7	5	7	5	6	5	7	5	6	5	7	5	6	12.4	12.4	12.4	90.973	807	807;257;343	1.54	17	1	6	5	7	6	6	2.32e-43	6.7	12.4	9	11.3	9471900	464180	3956600	2537400	2513700	205910
Q9Y494;P20366	Q9Y494;P20366	1;1	1;1	1;1	Protachykinin-1;Substance P;Neurokinin A;Neuropeptide K;Neuropeptide gamma;C-terminal-flanking peptide	TAC1	>tr|Q9Y494|Q9Y494_HUMAN Gamma preprotachykinin (Fragment) OS=Homo sapiens PE=2 SV=1;>sp|P20366|TKN1_HUMAN Protachykinin-1 OS=Homo sapiens GN=TAC1 PE=1 SV=1		2	1	1	1	1	1	1	1	1	1	1	1	1	1	1	1	12.5	12.5	12.5	8.2744	72	72;129	3			4	1	1	1	1	0.0029677	12.5	12.5	12.5	12.5	938550	156030	425130	268050	89331	156420
Q9NZ53	Q9NZ53	2	2	2	Podocalyxin-like protein 2	PODXL2	>sp|Q9NZ53|PDXL2_HUMAN Podocalyxin-like protein 2 OS=Homo sapiens GN=PODXL2 PE=1 SV=1		1	2	2	2	2	1	1	1	2	1	1	1	2	1	1	1	3.6	3.6	3.6	65.075	605	605	1.18	9	2		3	2	4	2	4.43e-12	3.6	2.3	2.3	2.3	1357100	56707	354870	701930	243650	75397
O95750	O95750	9	9	9	Fibroblast growth factor 19	FGF19	>sp|O95750|FGF19_HUMAN Fibroblast growth factor 19 OS=Homo sapiens GN=FGF19 PE=1 SV=1		1	9	9	9	7	9	9	8	7	9	9	8	7	9	9	8	63	63	63	24.002	216	216	2.76		12	39	9	16	16	10	2.3e-50	38.4	63	63	52.3	34148000	3446500	19397000	8106000	3198000	2276500
P35241;B0YJ88;Q6PKD3;Q05CU6;B7Z2S7;E9PNV3;E9PQ82;Q9NST9	P35241;B0YJ88;Q6PKD3;Q05CU6;B7Z2S7	20;20;14;14;12;6;4;2	9;9;4;4;5;3;1;2	9;9;4;4;5;3;1;2	Radixin	RDX	>sp|P35241|RADI_HUMAN Radixin OS=Homo sapiens GN=RDX PE=1 SV=1;>tr|B0YJ88|B0YJ88_HUMAN Radixin OS=Homo sapiens GN=RDX PE=2 SV=1;>tr|Q6PKD3|Q6PKD3_HUMAN RDX protein (Fragment) OS=Homo sapiens GN=RDX PE=2 SV=1;>tr|Q05CU6|Q05CU6_HUMAN RDX protein (Fragment) O		8	20	9	9	12	19	19	20	4	8	8	9	4	8	8	9	35.5	18.9	18.9	68.563	583	583;583;339;342;447;148;116;117	1.96	15	24	13	4	16	14	18	2.58e-173	24.7	32.9	32.9	35.5	298220000	16270000	124110000	93208000	64630000	6627200
B4DEZ9;Q8NBP7	B4DEZ9;Q8NBP7	5;5	5;5	5;5	Proprotein convertase subtilisin/kexin type 9	PCSK9	>tr|B4DEZ9|B4DEZ9_HUMAN cDNA FLJ60453, highly similar to Proprotein convertase subtilisin/kexin type 9 (EC 3.4.21.-) OS=Homo sapiens PE=2 SV=1;>sp|Q8NBP7|PCSK9_HUMAN Proprotein convertase subtilisin/kexin type 9 OS=Homo sapiens GN=PCSK9 PE=1 SV=3		2	5	5	5	5	5	5	5	5	5	5	5	5	5	5	5	28.8	28.8	28.8	23.138	205	205;692	2.9		3	26	6	8	8	7	7.37e-24	28.8	28.8	28.8	28.8	13244000	3531500	4294600	4637800	780260	882940
O15230	O15230	7	7	7	Laminin subunit alpha-5	LAMA5	>sp|O15230|LAMA5_HUMAN Laminin subunit alpha-5 OS=Homo sapiens GN=LAMA5 PE=1 SV=8		1	7	7	7	3	7	7	5	3	7	7	5	3	7	7	5	2.6	2.6	2.6	399.73	3695	3695	1.04	22	1		3	7	8	5	8.58e-22	1.1	2.6	2.6	1.8	9234500	334430	3270400	4297900	1331700	42555
Q96EB3	Q96EB3	2	1	1		EEF1A1	>tr|Q96EB3|Q96EB3_HUMAN EEF1A1 protein (Fragment) OS=Homo sapiens GN=EEF1A1 PE=1 SV=1		1	2	1	1	2	2	2	2	1	1	1	1	1	1	1	1	24.8	7.5	7.5	17.044	161	161	2.8		1	4	1	2	1	1	2.15e-17	24.8	24.8	24.8	24.8	59100000	3479000	30772000	13226000	11623000	6566700
B4E2M1;Q9Y625;A0A087WT82	B4E2M1;Q9Y625;A0A087WT82	4;4;2	2;2;1	2;2;1	Glypican-6;Secreted glypican-6	GPC6	>tr|B4E2M1|B4E2M1_HUMAN cDNA FLJ58478, highly similar to Glypican-6 OS=Homo sapiens PE=2 SV=1;>sp|Q9Y625|GPC6_HUMAN Glypican-6 OS=Homo sapiens GN=GPC6 PE=1 SV=1;>tr|A0A087WT82|A0A087WT82_HUMAN Glypican-6 OS=Homo sapiens GN=GPC6 PE=1 SV=1		3	4	2	2	4	4	4	4	2	2	2	2	2	2	2	2	11	5.1	5.1	48.557	428	428;555;263	2		8		2	2	2	2	2.53e-50	11	11	11	11	161980000	29010000	43791000	69725000	19453000	4499400
P10909;H0YLK8;H0YC35;E7ERK6;B4DW11;E7ETB4;H0YAS8;Q8IWL5;E5RJZ5;E5RG36;E5RGB0;E5RH61;Q6LDQ3;Q8IWM0	P10909;H0YLK8;H0YC35	17;10;9;8;7;7;6;5;5;4;4;4;2;2	17;10;9;8;7;7;6;5;5;4;4;4;2;2	17;10;9;8;7;7;6;5;5;4;4;4;2;2	Clusterin;Clusterin beta chain;Clusterin alpha chain;Clusterin	CLU	>sp|P10909|CLUS_HUMAN Clusterin OS=Homo sapiens GN=CLU PE=1 SV=1;>tr|H0YLK8|H0YLK8_HUMAN Clusterin (Fragment) OS=Homo sapiens GN=CLU PE=1 SV=1;>tr|H0YC35|H0YC35_HUMAN Clusterin (Fragment) OS=Homo sapiens GN=CLU PE=1 SV=1		14	17	17	17	13	17	16	16	13	17	16	16	13	17	16	16	38.5	38.5	38.5	52.494	449	449;297;284;204;220;271;140;134;139;82;129;136;66;76	2.09	9	108	22	28	37	39	35	2.36e-239	31.6	38.5	36.7	36.7	606610000	94868000	204260000	210040000	97433000	21664000
B4DPP0;A6NNI4;P21926;G8JLH6;F5GXT1;A0A087WZG3;Q56CY1;A0A087WU13;B4DK09	B4DPP0;A6NNI4;P21926;G8JLH6	3;3;3;3;1;1;1;1;1	3;3;3;3;1;1;1;1;1	3;3;3;3;1;1;1;1;1	CD9 antigen	CD9	>tr|B4DPP0|B4DPP0_HUMAN cDNA FLJ51032, highly similar to CD9 antigen OS=Homo sapiens PE=2 SV=1;>tr|A6NNI4|A6NNI4_HUMAN Tetraspanin OS=Homo sapiens GN=CD9 PE=1 SV=1;>sp|P21926|CD9_HUMAN CD9 antigen OS=Homo sapiens GN=CD9 PE=1 SV=4;>tr|G8JLH6|G8JLH6_HUMAN Te		9	3	3	3	3	3	3	3	3	3	3	3	3	3	3	3	29.8	29.8	29.8	15.906	141	141;159;228;228;142;181;182;182;249	1.93	11	8	9	7	7	8	6	3.34e-11	29.8	29.8	29.8	29.8	13051000	1465300	4559900	4952000	2074200	1305100
P02649;J9ZVQ3;H0Y7L5;E9PEV4;E7ERP7;Q6LBZ1;D9ZB55;Q8TCZ8;Q6LA97;CON__Q03247;Q13791	P02649;J9ZVQ3;H0Y7L5;E9PEV4;E7ERP7;Q6LBZ1	26;23;18;16;16;15;8;3;3;3;1	26;23;18;16;16;15;8;3;3;3;1	24;23;16;14;14;15;8;3;1;3;1	Apolipoprotein E	APOE	>sp|P02649|APOE_HUMAN Apolipoprotein E OS=Homo sapiens GN=APOE PE=1 SV=1;>tr|J9ZVQ3|J9ZVQ3_HUMAN Apolipoprotein E (Fragment) OS=Homo sapiens GN=APOE PE=4 SV=1;>tr|H0Y7L5|H0Y7L5_HUMAN Apolipoprotein E (Fragment) OS=Homo sapiens GN=APOE PE=1 SV=2;>tr|E9PEV4|		11	26	26	24	22	26	25	26	22	26	25	26	20	24	23	24	72.6	72.6	65	36.154	317	317;238;269;216;219;176;91;57;79;316;40	2.23	68	189	167	92	111	118	103	0	69.1	72.6	70.3	72.6	2656200000	336490000	996840000	900960000	421950000	94866000
D3DV75;H0YCK3;P55265;A0A024DAK3;B7Z8Y3;Q59EC0	D3DV75;H0YCK3;P55265;A0A024DAK3;B7Z8Y3;Q59EC0	6;6;6;5;4;4	6;6;6;5;4;4	6;6;6;5;4;4	Double-stranded RNA-specific adenosine deaminase	ADAR	>tr|D3DV75|D3DV75_HUMAN Adenosine deaminase, RNA-specific, isoform CRA_b OS=Homo sapiens GN=ADAR PE=4 SV=1;>tr|H0YCK3|H0YCK3_HUMAN Double-stranded RNA-specific adenosine deaminase (Fragment) OS=Homo sapiens GN=ADAR PE=1 SV=1;>sp|P55265|DSRAD_HUMAN Double-s		6	6	6	6	4	6	5	6	4	6	5	6	4	6	5	6	8.1	8.1	8.1	98.744	886	886;1195;1226;1226;970;1244	3			28	5	8	7	8	2.53e-31	6	8.1	6.8	8.1	8132100	390860	5283500	1545600	912130	121370
B4DWV5;Q9HAV7	B4DWV5;Q9HAV7	3;3	3;3	3;3	GrpE protein homolog 1, mitochondrial	GRPEL1	>tr|B4DWV5|B4DWV5_HUMAN GrpE protein homolog OS=Homo sapiens PE=2 SV=1;>sp|Q9HAV7|GRPE1_HUMAN GrpE protein homolog 1, mitochondrial OS=Homo sapiens GN=GRPEL1 PE=1 SV=2		2	3	3	3	1	3	3	1	1	3	3	1	1	3	3	1	19.9	19.9	19.9	21.9	196	196;217	3			8	1	3	3	1	4.26e-08	5.6	19.9	19.9	5.6	1416200	42140	893500	417280	63271	83306
F8WE86;B5MBX2;P20062	F8WE86;B5MBX2;P20062	8;8;8	8;8;8	8;8;8	Transcobalamin-2	TCN2	>tr|F8WE86|F8WE86_HUMAN Transcobalamin-2 OS=Homo sapiens GN=TCN2 PE=1 SV=2;>tr|B5MBX2|B5MBX2_HUMAN Transcobalamin-2 OS=Homo sapiens GN=TCN2 PE=1 SV=1;>sp|P20062|TCO2_HUMAN Transcobalamin-2 OS=Homo sapiens GN=TCN2 PE=1 SV=3		3	8	8	8	5	8	8	7	5	8	8	7	5	8	8	7	20.1	20.1	20.1	44.791	402	402;423;427	2		29		5	8	8	8	1.01e-19	11.7	20.1	20.1	18.2	10271000	1885300	3366200	3745200	1274300	380410
Q99584;D3DV53	Q99584	5;2	5;2	5;2	Protein S100-A13	S100A13	>sp|Q99584|S10AD_HUMAN Protein S100-A13 OS=Homo sapiens GN=S100A13 PE=1 SV=1		2	5	5	5	3	4	4	4	3	4	4	4	3	4	4	4	46.9	46.9	46.9	11.471	98	98;51	3			19	4	5	5	5	1.53e-20	31.6	38.8	38.8	40.8	7273600	839790	3125200	2487200	821520	1039100
A8K335;Q92820;B4DVI2	A8K335;Q92820	6;5;2	6;5;2	6;5;2	Gamma-glutamyl hydrolase	GGH	>tr|A8K335|A8K335_HUMAN cDNA FLJ76254, highly similar to Homo sapiens gamma-glutamyl hydrolase (GGH), mRNA OS=Homo sapiens PE=2 SV=1;>sp|Q92820|GGH_HUMAN Gamma-glutamyl hydrolase OS=Homo sapiens GN=GGH PE=1 SV=2		3	6	6	6	6	5	4	4	6	5	4	4	6	5	4	4	19.8	19.8	19.8	36.047	318	318;318;205	2.04	2	22	3	9	8	5	5	2.53e-36	19.8	18.2	15.7	15.7	20954000	3600300	9528500	4760000	3065300	911050
V9HWN7;P04075;J3KPS3;H3BQN4;H3BPS8;H3BUH7;H3BR04;H3BMQ8;H3BU78;H3BR68;A4UCS9;A4UCT0	V9HWN7;P04075;J3KPS3;H3BQN4;H3BPS8;H3BUH7	32;32;30;29;19;16;15;14;11;10;8;6	32;32;30;29;19;16;15;14;11;10;8;6	28;28;28;25;15;16;15;14;11;10;4;2	Fructose-bisphosphate aldolase A;Fructose-bisphosphate aldolase	ALDOA	>tr|V9HWN7|V9HWN7_HUMAN Fructose-bisphosphate aldolase OS=Homo sapiens GN=HEL-S-87p PE=2 SV=1;>sp|P04075|ALDOA_HUMAN Fructose-bisphosphate aldolase A OS=Homo sapiens GN=ALDOA PE=1 SV=2;>tr|J3KPS3|J3KPS3_HUMAN Fructose-bisphosphate aldolase OS=Homo sapiens		12	32	32	28	26	31	29	29	26	31	29	29	23	27	25	25	82.7	82.7	73.1	39.42	364	364;364;368;361;278;155;162;140;204;130;141;122	2.07	44	237	70	66	105	85	95	0	74.7	82.7	82.7	75	2227800000	210030000	1060600000	439770000	517340000	79563000
Q14118;A0A024R2W4;B4DN78;C9JYS1;C9J196;C9JQL4	Q14118;A0A024R2W4	18;18;6;1;1;1	18;18;6;1;1;1	18;18;6;1;1;1	Dystroglycan;Alpha-dystroglycan;Beta-dystroglycan	DAG1	>sp|Q14118|DAG1_HUMAN Dystroglycan OS=Homo sapiens GN=DAG1 PE=1 SV=2;>tr|A0A024R2W4|A0A024R2W4_HUMAN Dystroglycan 1 (Dystrophin-associated glycoprotein 1), isoform CRA_a OS=Homo sapiens GN=DAG1 PE=4 SV=1		6	18	18	18	13	17	18	17	13	17	18	17	13	17	18	17	27.6	27.6	27.6	97.44	895	895;895;142;96;106;117	1.77	38	52	14	17	28	31	28	1.48e-132	18.2	25.9	27.6	24.8	141910000	14325000	52172000	51671000	23742000	2729000
Q8N0W4;B3KP11;A8K4S1;A0A024RBV0;A0A0A0MTH0;Q8NFZ3;A0A024R9E7;B4DHI3;A6NMU8;B3KMT6;Q8NFZ4;B7Z3P8;B7Z610;X5DRC3;X5D7L6;X5D2P6;X5DNV3;Q9NZ94;I3L498;B7Z5Y1;X5D9J9;Q6MZK0;A0A087WW27;X5D307;E7EVK0;Q4G160	Q8N0W4;B3KP11;A8K4S1;A0A024RBV0;A0A0A0MTH0;Q8NFZ3;A0A024R9E7;B4DHI3;A6NMU8	12;12;12;12;12;9;9;9;8;4;3;2;2;2;2;2;2;2;1;1;1;1;1;1;1;1	12;12;12;12;12;9;9;9;8;4;3;2;2;2;2;2;2;2;1;1;1;1;1;1;1;1	10;10;10;10;10;7;7;7;6;2;1;2;2;2;2;2;2;2;1;1;1;1;1;1;1;1	Neuroligin-4, X-linked;Neuroligin-4, Y-linked	NLGN4X;NLGN4Y	>sp|Q8N0W4|NLGNX_HUMAN Neuroligin-4, X-linked OS=Homo sapiens GN=NLGN4X PE=1 SV=1;>tr|B3KP11|B3KP11_HUMAN cDNA FLJ30909 fis, clone FEBRA2006165, highly similar to Neuroligin-4, X-linked OS=Homo sapiens PE=2 SV=1;>tr|A8K4S1|A8K4S1_HUMAN cDNA FLJ77845, highl		26	12	12	10	7	11	11	11	7	11	11	11	6	9	9	9	23.3	23.3	20.7	91.914	816	816;816;816;816;817;816;816;836;873;509;835;691;711;807;808;828;848;848;194;266;324;351;351;490;513;518	1.24	50	16		10	16	22	18	1.13e-204	13.5	21.7	19.9	21.7	100100000	4540400	34932000	35892000	24732000	3451600
Q8N158	Q8N158	14	14	14	Glypican-2;Secreted glypican-2	GPC2	>sp|Q8N158|GPC2_HUMAN Glypican-2 OS=Homo sapiens GN=GPC2 PE=2 SV=1		1	14	14	14	12	13	13	13	12	13	13	13	12	13	13	13	36.6	36.6	36.6	62.829	579	579	1.79	18	57	2	17	18	23	19	7.73e-115	29.7	33.9	33	33	73804000	9120600	15469000	39913000	9302000	1800100
B4DL87;V9HW43;P04792;C9J3N8;F8WE04	B4DL87;V9HW43;P04792	6;6;6;2;1	6;6;6;2;1	6;6;6;2;1	Heat shock protein beta-1	HSPB1	>tr|B4DL87|B4DL87_HUMAN cDNA FLJ52243, highly similar to Heat-shock protein beta-1 OS=Homo sapiens PE=2 SV=1;>tr|V9HW43|V9HW43_HUMAN Epididymis secretory protein Li 102 OS=Homo sapiens GN=HEL-S-102 PE=2 SV=1;>sp|P04792|HSPB1_HUMAN Heat shock protein beta-1		5	6	6	6	5	5	6	4	5	5	6	4	5	5	6	4	39.4	39.4	39.4	18.536	170	170;205;205;37;186	2.67	1	9	23	10	7	9	7	5.57e-18	37.1	32.9	39.4	30.6	9906100	1485500	4864600	2372800	1183200	825510
Q9Y240;Q5U0B9;A0A0A6YY95;V9H0X6;M0R081;A0AUH1	Q9Y240;Q5U0B9;A0A0A6YY95;V9H0X6;M0R081;A0AUH1	2;2;2;1;1;1	2;2;2;1;1;1	2;2;2;1;1;1	C-type lectin domain family 11 member A	CLEC11A	>sp|Q9Y240|CLC11_HUMAN C-type lectin domain family 11 member A OS=Homo sapiens GN=CLEC11A PE=1 SV=1;>tr|Q5U0B9|Q5U0B9_HUMAN Stem cell growth factor; lymphocyte secreted C-type lectin OS=Homo sapiens PE=2 SV=1;>tr|A0A0A6YY95|A0A0A6YY95_HUMAN C-type lectin d		6	2	2	2	2	1	2	1	2	1	2	1	2	1	2	1	6.8	6.8	6.8	35.694	323	323;323;323;245;317;317	2		6		2	1	2	1	9.83e-05	6.8	3.1	6.8	3.1	1261300	317740	200270	653630	89688	66386
P07942;G3XAI2;Q8TAS6;E7EPA6	P07942;G3XAI2;Q8TAS6	3;3;2;1	3;3;2;1	3;3;2;1	Laminin subunit beta-1	LAMB1	>sp|P07942|LAMB1_HUMAN Laminin subunit beta-1 OS=Homo sapiens GN=LAMB1 PE=1 SV=2;>tr|G3XAI2|G3XAI2_HUMAN Laminin subunit beta-1 OS=Homo sapiens GN=LAMB1 PE=1 SV=1;>tr|Q8TAS6|Q8TAS6_HUMAN LAMB1 protein (Fragment) OS=Homo sapiens GN=LAMB1 PE=2 SV=2		4	3	3	3	1	2	3	2	1	2	3	2	1	2	3	2	2.5	2.5	2.5	198.04	1786	1786;1810;1083;850	1	11			1	3	4	3	1.22e-12	1.1	2	2.5	2	1398700	10929	602890	423870	361010	13072
P05121;A0A024QYT5	P05121;A0A024QYT5	1;1	1;1	1;1	Plasminogen activator inhibitor 1	SERPINE1	>sp|P05121|PAI1_HUMAN Plasminogen activator inhibitor 1 OS=Homo sapiens GN=SERPINE1 PE=1 SV=1;>tr|A0A024QYT5|A0A024QYT5_HUMAN Serpin peptidase inhibitor, clade E (Nexin, plasminogen activator inhibitor type 1), member 1, isoform CRA_b OS=Homo sapiens GN=SE		2	1	1	1	0	1	1	1	0	1	1	1	0	1	1	1	2.5	2.5	2.5	45.059	402	402;402	2		3			1	1	1	0.00062397	0	2.5	2.5	2.5	1668500	0	887560	418530	362460	75843
Q96S86;A8K7T8;A0A024RC58;H3BTH8;H3BRY4;H3BT26;Q86UW8	Q96S86;A8K7T8;A0A024RC58;H3BTH8	9;9;9;9;2;2;1	9;9;9;9;2;2;1	9;9;9;9;2;2;1	Hyaluronan and proteoglycan link protein 3	HAPLN3	>sp|Q96S86|HPLN3_HUMAN Hyaluronan and proteoglycan link protein 3 OS=Homo sapiens GN=HAPLN3 PE=2 SV=1;>tr|A8K7T8|A8K7T8_HUMAN cDNA FLJ77776, highly similar to Homo sapiens hyaluronan and proteoglycan link protein 3 (HAPLN3), mRNA OS=Homo sapiens PE=2 SV=1;		7	9	9	9	8	8	8	8	8	8	8	8	8	8	8	8	29.2	29.2	29.2	40.894	360	360;360;360;422;186;226;402	2.05		36	2	9	10	9	10	6.41e-31	26.7	26.7	26.7	26.7	24264000	5603300	6408400	9260100	2992000	1011000
Q3MIH3;P62987;M0R2S1	Q3MIH3;P62987;M0R2S1	8;8;6	1;1;1	1;1;1	Ubiquitin-60S ribosomal protein L40;Ubiquitin;60S ribosomal protein L40	UBA52	>tr|Q3MIH3|Q3MIH3_HUMAN Ubiquitin A-52 residue ribosomal protein fusion product 1 OS=Homo sapiens GN=UBA52 PE=2 SV=1;>sp|P62987|RL40_HUMAN Ubiquitin-60S ribosomal protein L40 OS=Homo sapiens GN=UBA52 PE=1 SV=2;>tr|M0R2S1|M0R2S1_HUMAN Ubiquitin-60S ribosoma		3	8	1	1	7	7	7	6	1	0	0	0	1	0	0	0	48.4	7.8	7.8	14.728	128	128;128;138	3			1	1				1.52e-114	48.4	40.6	40.6	40.6	1089000000	110870000	563680000	298570000	115870000	83768000
C7DJS2;B2C310;A0A087X243	C7DJS2	7;1;1	3;0;0	2;0;0		GSTP1	>tr|C7DJS2|C7DJS2_HUMAN Glutathione S-transferase pi (Fragment) OS=Homo sapiens GN=GSTP1 PE=2 SV=1		3	7	3	2	6	7	7	7	3	3	3	3	2	2	2	2	53	22.5	11.9	16.667	151	151;34;69	2.49	3	14	22	9	12	8	10	4.43e-187	53	53	53	53	931220000	50847000	622010000	184790000	73584000	116400000
P17948;L7RSL3;B5A924	P17948;L7RSL3	5;5;1	5;5;1	5;5;1	Vascular endothelial growth factor receptor 1	FLT1	>sp|P17948|VGFR1_HUMAN Vascular endothelial growth factor receptor 1 OS=Homo sapiens GN=FLT1 PE=1 SV=2;>tr|L7RSL3|L7RSL3_HUMAN Receptor protein-tyrosine kinase OS=Homo sapiens GN=FLT1 PE=3 SV=1		3	5	5	5	2	5	5	5	2	5	5	5	2	5	5	5	3.5	3.5	3.5	150.77	1338	1338;1338;174	1.06	17	1		2	5	6	5	2.31e-11	1.8	3.5	3.5	3.5	16670000	270120	5041700	8397300	2960500	168380
H6UYS7;Q4W5L2;H6UYS5;E7EPV7;H6UYS0;P37840	H6UYS7;Q4W5L2;H6UYS5;E7EPV7;H6UYS0;P37840	1;1;1;1;1;1	1;1;1;1;1;1	1;1;1;1;1;1	Alpha-synuclein	SNCA	>tr|H6UYS7|H6UYS7_HUMAN Alpha-synuclein OS=Homo sapiens GN=SNCA PE=1 SV=1;>tr|Q4W5L2|Q4W5L2_HUMAN Alpha-synuclein (Fragment) OS=Homo sapiens GN=SNCA PE=3 SV=1;>tr|H6UYS5|H6UYS5_HUMAN Alpha-synuclein OS=Homo sapiens GN=SNCA PE=2 SV=1;>tr|E7EPV7|E7EPV7_HUMAN		6	1	1	1	0	1	1	1	0	1	1	1	0	1	1	1	16.3	16.3	16.3	10.02	98	98;102;112;115;126;140	3			3		1	1	1	5.68e-07	0	16.3	16.3	16.3	373490	0	269780	54554	49155	46686
A0A087WTA8;P08123;B4DTF5;B4DN66;Q2V4X9	A0A087WTA8;P08123	13;13;2;1;1	13;13;2;1;1	13;13;2;1;1	Collagen alpha-2(I) chain	COL1A2	>tr|A0A087WTA8|A0A087WTA8_HUMAN Collagen alpha-2(I) chain OS=Homo sapiens GN=COL1A2 PE=1 SV=1;>sp|P08123|CO1A2_HUMAN Collagen alpha-2(I) chain OS=Homo sapiens GN=COL1A2 PE=1 SV=7		5	13	13	13	12	13	13	13	12	13	13	13	12	13	13	13	12.2	12.2	12.2	129.15	1364	1364;1366;218;204;288	1.61	59	47	13	27	30	31	31	5.81e-149	12	12.2	12.2	12.2	107940000	8395000	43535000	29887000	26125000	1332600
V9HW89;Q00796;H0YLA4;B4DKI2;H0YKB3	V9HW89;Q00796;H0YLA4;B4DKI2	14;14;12;10;4	14;14;12;10;4	14;14;12;10;4	Sorbitol dehydrogenase	SORD	>tr|V9HW89|V9HW89_HUMAN Epididymis secretory sperm binding protein Li 95n OS=Homo sapiens GN=HEL-S-95n PE=2 SV=1;>sp|Q00796|DHSO_HUMAN Sorbitol dehydrogenase OS=Homo sapiens GN=SORD PE=1 SV=4;>tr|H0YLA4|H0YLA4_HUMAN Sorbitol dehydrogenase OS=Homo sapiens G		5	14	14	14	6	14	14	14	6	14	14	14	6	14	14	14	48.7	48.7	48.7	38.311	357	357;357;336;278;117	2.01	3	61	4	9	23	16	20	2.4e-83	18.8	48.7	48.7	48.7	53742000	2956900	30408000	8497400	11880000	1919400
Q6EMK4	Q6EMK4	5	5	5	Vasorin	VASN	>sp|Q6EMK4|VASN_HUMAN Vasorin OS=Homo sapiens GN=VASN PE=1 SV=1		1	5	5	5	4	3	5	4	4	3	5	4	4	3	5	4	10	10	10	71.712	673	673	1	16			4	3	5	4	7.19e-44	8.2	6.1	10	7.9	11386000	1000400	3178500	4607700	2599100	355800
O00292;A0A024R3P5;A0A087X1L7;A0A087WW09	O00292;A0A024R3P5;A0A087X1L7	11;11;11;4	1;1;1;0	1;1;1;0	Left-right determination factor 2	LEFTY2	>sp|O00292|LFTY2_HUMAN Left-right determination factor 2 OS=Homo sapiens GN=LEFTY2 PE=1 SV=2;>tr|A0A024R3P5|A0A024R3P5_HUMAN Left-right determination factor 2, isoform CRA_a OS=Homo sapiens GN=LEFTY2 PE=3 SV=1;>tr|A0A087X1L7|A0A087X1L7_HUMAN Left-right det		4	11	1	1	3	11	3	11	0	1	0	1	0	1	0	1	33.6	6.3	6.3	40.92	366	366;366;372;64	2		2			1		1	5.24e-101	8.5	33.6	9.6	33.6	83485000	594550	62551000	480830	19858000	3339400
P18065;C9JMY1;Q59FF1;C9JW52;H7C1H0	P18065;C9JMY1	21;13;10;5;2	21;13;10;5;2	21;13;10;5;2	Insulin-like growth factor-binding protein 2	IGFBP2	>sp|P18065|IBP2_HUMAN Insulin-like growth factor-binding protein 2 OS=Homo sapiens GN=IGFBP2 PE=1 SV=2;>tr|C9JMY1|C9JMY1_HUMAN Insulin-like growth factor-binding protein 2 OS=Homo sapiens GN=IGFBP2 PE=1 SV=1		5	21	21	21	18	21	21	20	18	21	21	20	18	21	21	20	72.9	72.9	72.9	34.814	325	325;181;292;78;98	2.22	49	203	136	92	102	101	93	1.15e-297	68.9	72.9	72.9	72.9	5912000000	1302600000	1777900000	1979300000	852290000	268730000
Q9Y5J9;G3XAN8;E9PIR3	Q9Y5J9;G3XAN8	3;3;1	3;3;1	3;3;1	Mitochondrial import inner membrane translocase subunit Tim8 B	TIMM8B	>sp|Q9Y5J9|TIM8B_HUMAN Mitochondrial import inner membrane translocase subunit Tim8 B OS=Homo sapiens GN=TIMM8B PE=1 SV=1;>tr|G3XAN8|G3XAN8_HUMAN Mitochondrial import inner membrane translocase subunit Tim8 B OS=Homo sapiens GN=TIMM8B PE=1 SV=1		3	3	3	3	2	3	3	3	2	3	3	3	2	3	3	3	36.1	36.1	36.1	9.3435	83	83;98;32	3			11	2	3	3	3	1.41e-09	22.9	36.1	36.1	36.1	1272300	47190	795340	257630	172170	212060
Q9UHG2	Q9UHG2	1	1	1	ProSAAS;KEP;Big SAAS;Little SAAS;Big PEN-LEN;PEN;Little LEN;Big LEN	PCSK1N	>sp|Q9UHG2|PCSK1_HUMAN ProSAAS OS=Homo sapiens GN=PCSK1N PE=1 SV=1		1	1	1	1	1	1	1	1	1	1	1	1	1	1	1	1	5.8	5.8	5.8	27.372	260	260	3			4	1	1	1	1	0.00010531	5.8	5.8	5.8	5.8	715850	116970	127420	448390	23067	44741
B2RDE8;P51858;A8K8G0;B7Z958;B7Z525	B2RDE8;P51858;A8K8G0;B7Z958;B7Z525	13;12;8;8;8	11;10;8;8;6	11;10;8;8;6	Hepatoma-derived growth factor	HDGF	>tr|B2RDE8|B2RDE8_HUMAN cDNA, FLJ96580, highly similar to Homo sapiens hepatoma-derived growth factor (high-mobility group protein 1-like) (HDGF), mRNA OS=Homo sapiens PE=2 SV=1;>sp|P51858|HDGF_HUMAN Hepatoma-derived growth factor OS=Homo sapiens GN=HDGF P		5	13	11	11	8	13	13	12	8	11	11	10	8	11	11	10	66.2	62.1	62.1	26.805	240	240;240;208;215;262	2.43	1	48	38	14	25	23	25	4.84e-84	48.3	66.2	66.2	64.2	74783000	3379800	41964000	13836000	15604000	3936000
P09486;D3DQH8;B2RDL6;B4DRV4;F5GY03;E5RK62;Q6QE20;F5H4E2	P09486;D3DQH8;B2RDL6;B4DRV4;F5GY03	13;13;12;11;8;6;3;1	13;13;12;11;8;6;3;1	13;13;12;11;8;6;3;1	SPARC	SPARC	>sp|P09486|SPRC_HUMAN SPARC OS=Homo sapiens GN=SPARC PE=1 SV=1;>tr|D3DQH8|D3DQH8_HUMAN Secreted protein, acidic, cysteine-rich (Osteonectin), isoform CRA_a OS=Homo sapiens GN=SPARC PE=4 SV=1;>tr|B2RDL6|B2RDL6_HUMAN cDNA, FLJ96669, highly similar to Homo sa		8	13	13	13	10	13	13	12	10	13	13	12	10	13	13	12	45.2	45.2	45.2	34.632	303	303;315;303;212;149;115;69;111	1.94	8	85	2	17	28	26	24	2.52e-167	31	45.2	45.2	45.2	338140000	60351000	118360000	113520000	45905000	24153000
Q99988;A0A0A0MTT8	Q99988	10;4	10;4	10;4	Growth/differentiation factor 15	GDF15	>sp|Q99988|GDF15_HUMAN Growth/differentiation factor 15 OS=Homo sapiens GN=GDF15 PE=2 SV=3		2	10	10	10	9	9	9	9	9	9	9	9	9	9	9	9	38.3	38.3	38.3	34.14	308	308;113	2.77		15	49	13	19	18	14	1.28e-74	33.1	38.3	38.3	38	16962000	3330200	6921800	5557900	1152200	706750
B4DZX0;Q53GX6;Q02818;A8K7Q1;C9JKZ2;H7BZI1;C9JBD3;B3KUR6;C9J3C1;Q96BA4	B4DZX0;Q53GX6;Q02818;A8K7Q1;C9JKZ2;H7BZI1	3;3;3;3;2;2;1;1;1;1	3;3;3;3;2;2;1;1;1;1	3;3;3;3;2;2;1;1;1;1	Nucleobindin-1	NUCB1	>tr|B4DZX0|B4DZX0_HUMAN cDNA FLJ52898, highly similar to Nucleobindin-1 OS=Homo sapiens PE=2 SV=1;>tr|Q53GX6|Q53GX6_HUMAN Nucleobindin 1 variant (Fragment) OS=Homo sapiens PE=2 SV=1;>sp|Q02818|NUCB1_HUMAN Nucleobindin-1 OS=Homo sapiens GN=NUCB1 PE=1 SV=4;>		10	3	3	3	1	3	2	3	1	3	2	3	1	3	2	3	7	7	7	51.62	441	441;461;461;461;268;295;111;124;124;176	2.18		9	2	2	4	2	3	1.79e-07	2.3	7	4.8	7	4034100	181690	2108700	998980	744790	115260
A0A087WUK9;P23352	A0A087WUK9;P23352	5;5	5;5	5;5	Anosmin-1	KAL1	>tr|A0A087WUK9|A0A087WUK9_HUMAN Protein ANOS1 OS=Homo sapiens GN=ANOS1 PE=1 SV=1;>sp|P23352|KALM_HUMAN Anosmin-1 OS=Homo sapiens GN=KAL1 PE=1 SV=3		2	5	5	5	3	5	5	5	3	5	5	5	3	5	5	5	9.1	9.1	9.1	76.248	679	679;680	2.14	8	16	13	7	11	9	10	3.66e-35	6	9.1	9.1	9.1	15072000	1999800	6388800	4194800	2488300	327650
Q07021;A8K651;I3L3Q7;I3L3B0	Q07021;A8K651;I3L3Q7;I3L3B0	6;6;4;4	6;6;4;4	6;6;4;4	Complement component 1 Q subcomponent-binding protein, mitochondrial	C1QBP	>sp|Q07021|C1QBP_HUMAN Complement component 1 Q subcomponent-binding protein, mitochondrial OS=Homo sapiens GN=C1QBP PE=1 SV=1;>tr|A8K651|A8K651_HUMAN cDNA FLJ75700, highly similar to Homo sapiens complement component 1, q subcomponent binding protein (C1Q		4	6	6	6	6	6	6	6	6	6	6	6	6	6	6	6	31.6	31.6	31.6	31.362	282	282;282;177;178	1.94	4	30	2	7	11	8	10	3.58e-76	31.6	31.6	31.6	31.6	37167000	3140900	17790000	9954600	6281900	2064800
B7Z390;Q59GF2;Q13444	B7Z390;Q59GF2;Q13444	6;6;6	6;6;6	6;6;6	Disintegrin and metalloproteinase domain-containing protein 15	ADAM15	>tr|B7Z390|B7Z390_HUMAN cDNA FLJ53336, highly similar to ADAM 15 (EC 3.4.24.-) (Adisintegrin and metalloproteinase domain 15) OS=Homo sapiens PE=2 SV=1;>tr|Q59GF2|Q59GF2_HUMAN ADAM15 isoform 6a variant (Fragment) OS=Homo sapiens PE=2 SV=1;>sp|Q13444|ADA15_		3	6	6	6	6	5	5	4	6	5	5	4	6	5	5	4	11.2	11.2	11.2	87.308	809	809;859;863	3			20	6	5	5	4	2.25e-37	11.2	9.3	9.3	7.9	4226500	793240	1835100	1326100	272050	105660
Q9BRF8;B3KSL3	Q9BRF8	3;1	3;1	3;1	Calcineurin-like phosphoesterase domain-containing protein 1	CPPED1	>sp|Q9BRF8|CPPED_HUMAN Serine/threonine-protein phosphatase CPPED1 OS=Homo sapiens GN=CPPED1 PE=1 SV=3		2	3	3	3	2	3	3	3	2	3	3	3	2	3	3	3	9.6	9.6	9.6	35.548	314	314;171	2		11		2	3	3	3	9.16e-12	6.7	9.6	9.6	9.6	4737100	450690	2363200	1059600	863710	236860
Q6IPT9;Q6IPS9;Q6IPN6;Q5VTE0;Q53HR5;Q53HQ7;Q53HM9;P68104;Q53GA1;Q53G85;A8K9C4;A0A087WVQ9;Q53GE9;A0A087WV01;Q9H2I7;Q96RE1;Q53G89;B4DV42;Q8IUB0;Q53HR1;Q504Z0;B4DNE0;Q9NZS6;A9X7H1;B4E2C5;Q16577;Q6P4C9;Q96CD8;Q5JR01;A6PW80;Q96C29;Q8TBL1;Q6P082;Q6NSH7;Q6NS35;Q2F837	Q6IPT9;Q6IPS9;Q6IPN6;Q5VTE0;Q53HR5;Q53HQ7;Q53HM9;P68104;Q53GA1;Q53G85;A8K9C4;A0A087WVQ9;Q53GE9;A0A087WV01;Q9H2I7;Q96RE1;Q53G89;B4DV42;Q8IUB0;Q53HR1;Q504Z0;B4DNE0;Q9NZS6;A9X7H1;B4E2C5;Q16577;Q6P4C9	18;18;18;18;18;18;18;18;17;17;17;16;16;15;15;14;14;13;12;12;11;11;11;10;10;10;9;7;6;5;5;5;5;4;3;1	18;18;18;18;18;18;18;18;17;17;17;16;16;15;15;14;14;13;12;12;11;11;11;10;10;10;9;7;6;5;5;5;5;4;3;1	8;8;8;8;8;8;8;8;8;7;8;7;6;8;8;8;7;8;7;7;7;2;4;7;6;8;5;3;1;1;1;1;1;0;0;0	Elongation factor 1-alpha;Putative elongation factor 1-alpha-like 3;Elongation factor 1-alpha 1	EEF1A1;EEF1A1P5;EEF1A1L14;PTI-1	>tr|Q6IPT9|Q6IPT9_HUMAN Elongation factor 1-alpha OS=Homo sapiens GN=EEF1A1 PE=2 SV=1;>tr|Q6IPS9|Q6IPS9_HUMAN Elongation factor 1-alpha OS=Homo sapiens GN=EEF1A1 PE=2 SV=1;>tr|Q6IPN6|Q6IPN6_HUMAN Elongation factor 1-alpha OS=Homo sapiens GN=EEF1A1 PE=2 SV=		36	18	18	8	14	17	17	18	14	17	17	18	7	7	7	8	53	53	20.3	50.184	462	462;462;462;462;462;462;462;462;462;462;462;441;462;426;427;398;433;414;361;366;308;395;426;177;308;398;290;287;145;107;248;250;251;111;67;93	2.12	53	139	88	40	86	74	80	2.05e-123	41.3	47.6	53	53	1387300000	82298000	717140000	278720000	309100000	47837000
Q9UP79;Q5FWF1	Q9UP79;Q5FWF1	1;1	1;1	1;1	A disintegrin and metalloproteinase with thrombospondin motifs 8	ADAMTS8	>sp|Q9UP79|ATS8_HUMAN A disintegrin and metalloproteinase with thrombospondin motifs 8 OS=Homo sapiens GN=ADAMTS8 PE=2 SV=2;>tr|Q5FWF1|Q5FWF1_HUMAN ADAMTS8 protein (Fragment) OS=Homo sapiens GN=ADAMTS8 PE=2 SV=1		2	1	1	1	1	1	1	1	1	1	1	1	1	1	1	1	1.5	1.5	1.5	96.459	889	889;918	3			4	1	1	1	1	7.46e-23	1.5	1.5	1.5	1.5	391010	76162	123700	169870	21288	7519.5
Q05707;A8KAL5;J3QT83;A0A0A0MQT7;Q4G0W3;H0YBB2	Q05707;A8KAL5;J3QT83	9;6;5;3;2;1	9;6;5;3;2;1	9;6;5;3;2;1	Collagen alpha-1(XIV) chain	COL14A1	>sp|Q05707|COEA1_HUMAN Collagen alpha-1(XIV) chain OS=Homo sapiens GN=COL14A1 PE=1 SV=3;>tr|A8KAL5|A8KAL5_HUMAN cDNA FLJ77224, highly similar to Homo sapiens collagen, type XIV, alpha 1 (undulin) (COL14A1), mRNA (Fragment) OS=Homo sapiens PE=2 SV=1;>tr|J3Q		6	9	9	9	7	6	8	9	7	6	8	9	7	6	8	9	7.5	7.5	7.5	193.51	1796	1796;1105;843;757;534;337	1.11	31	4		7	8	10	10	1.66e-95	6.2	5	6.7	7.5	13920000	742930	5751400	4731800	2694100	142040
Q96N83;O00592;B7ZKQ8	Q96N83;O00592;B7ZKQ8	10;10;10	10;10;10	10;10;10	Podocalyxin	PODXL	>tr|Q96N83|Q96N83_HUMAN cDNA FLJ31254 fis, clone KIDNE2005526, highly similar to Homo sapiens podocalyxin-like protein mRNA OS=Homo sapiens PE=2 SV=1;>sp|O00592|PODXL_HUMAN Podocalyxin OS=Homo sapiens GN=PODXL PE=1 SV=2;>tr|B7ZKQ8|B7ZKQ8_HUMAN PODXL protei		3	10	10	10	7	9	10	10	7	9	10	10	7	9	10	10	26.8	26.8	26.8	54.576	518	518;558;560	1.72	45	16	22	15	23	24	21	2.63e-160	17.6	20.7	26.8	26.8	767210000	50562000	223180000	348480000	144980000	30688000
V9HWF2;P40925;B9A041;B8ZZ51;C9JF79;C9JRL4;C9JLV6;C9IZI0;F8WFC2	V9HWF2;P40925;B9A041;B8ZZ51;C9JF79	15;15;11;9;8;5;3;1;1	15;15;11;9;8;5;3;1;1	15;15;11;9;8;5;3;1;1	Malate dehydrogenase, cytoplasmic;Malate dehydrogenase	MDH1	>tr|V9HWF2|V9HWF2_HUMAN Malate dehydrogenase OS=Homo sapiens GN=HEL-S-32 PE=2 SV=1;>sp|P40925|MDHC_HUMAN Malate dehydrogenase, cytoplasmic OS=Homo sapiens GN=MDH1 PE=1 SV=4;>tr|B9A041|B9A041_HUMAN Malate dehydrogenase, cytoplasmic OS=Homo sapiens GN=MDH1 P		9	15	15	15	12	14	13	14	12	14	13	14	12	14	13	14	56	56	56	36.426	334	334;334;210;169;222;120;114;67;87	1.99	24	98	23	23	53	30	39	5.22e-244	41.9	53.9	46.1	53.9	489610000	44650000	258840000	70376000	115750000	20400000
Q8IUX7;B4DJB3;B3KR36;H7C1J5;H7C0W8;Q658N0;B4DK28;B4E1X6;Q8N436	Q8IUX7;B4DJB3	10;7;3;1;1;1;1;1;1	10;7;3;1;1;1;1;1;1	10;7;3;1;1;1;1;1;1	Adipocyte enhancer-binding protein 1	AEBP1	>sp|Q8IUX7|AEBP1_HUMAN Adipocyte enhancer-binding protein 1 OS=Homo sapiens GN=AEBP1 PE=1 SV=1;>tr|B4DJB3|B4DJB3_HUMAN cDNA FLJ55979, highly similar to Homo sapiens AE binding protein 1 (AEBP1), mRNA OS=Homo sapiens PE=2 SV=1		9	10	10	10	3	7	6	9	3	7	6	9	3	7	6	9	12	12	12	130.93	1158	1158;589;408;69;104;590;647;731;756	1.1	28	3		3	8	9	11	3.21e-42	3.7	8.2	7.1	10.6	26484000	663430	10971000	8262300	6587400	427160
A5YKK6	A5YKK6	2	2	2	CCR4-NOT transcription complex subunit 1	CNOT1	>sp|A5YKK6|CNOT1_HUMAN CCR4-NOT transcription complex subunit 1 OS=Homo sapiens GN=CNOT1 PE=1 SV=2		1	2	2	2	0	2	1	2	0	2	1	2	0	2	1	2	0.9	0.9	0.9	266.94	2376	2376	1.71	2	5			2	2	3	2.45e-05	0	0.9	0.5	0.9	1666800	0	880250	439440	347100	11262
V9HWI0;P14550;Q5T621;V9GYG2;V9GYP9	V9HWI0;P14550	14;14;6;5;5	14;14;6;5;5	14;14;6;5;5	Alcohol dehydrogenase [NADP(+)]	AKR1A1	>tr|V9HWI0|V9HWI0_HUMAN Epididymis secretory protein Li 6 OS=Homo sapiens GN=HEL-S-165mP PE=2 SV=1;>sp|P14550|AK1A1_HUMAN Alcohol dehydrogenase [NADP(+)] OS=Homo sapiens GN=AKR1A1 PE=1 SV=3		5	14	14	14	13	13	13	13	13	13	13	13	13	13	13	13	49.8	49.8	49.8	36.573	325	325;325;147;119;140	2.1	2	66	10	17	22	19	20	4.46e-180	49.5	47.4	47.4	47.4	66469000	6080700	32247000	16626000	11514000	2461800
P01034	P01034	5	5	5	Cystatin-C	CST3	>sp|P01034|CYTC_HUMAN Cystatin-C OS=Homo sapiens GN=CST3 PE=1 SV=1		1	5	5	5	5	5	5	5	5	5	5	5	5	5	5	5	39	39	39	15.799	146	146	3			30	8	7	7	8	1.16e-32	39	39	39	39	39380000	7870000	17363000	10718000	3428400	3580000
Q9GZN8;H7BYU9	Q9GZN8;H7BYU9	5;3	5;3	5;3	UPF0687 protein C20orf27	C20orf27	>sp|Q9GZN8|CT027_HUMAN UPF0687 protein C20orf27 OS=Homo sapiens GN=C20orf27 PE=1 SV=3;>tr|H7BYU9|H7BYU9_HUMAN UPF0687 protein C20orf27 (Fragment) OS=Homo sapiens GN=C20orf27 PE=1 SV=1		2	5	5	5	3	4	4	2	3	4	4	2	3	4	4	2	35.6	35.6	35.6	19.291	174	174;127	2.92		1	12	3	4	4	2	7.25e-17	17.8	32.8	32.8	14.9	5828200	447530	3921200	989150	470330	448320
D3DVF0;Q9Y624;Q6FIB4;B7Z5W1;A0A087WY82;Q9Y5B2	D3DVF0;Q9Y624;Q6FIB4;B7Z5W1;A0A087WY82;Q9Y5B2	11;11;11;11;8;6	11;11;11;11;8;6	11;11;11;11;8;6	Junctional adhesion molecule A	F11R	>tr|D3DVF0|D3DVF0_HUMAN F11 receptor, isoform CRA_a OS=Homo sapiens GN=F11R PE=4 SV=1;>sp|Q9Y624|JAM1_HUMAN Junctional adhesion molecule A OS=Homo sapiens GN=F11R PE=1 SV=1;>tr|Q6FIB4|Q6FIB4_HUMAN F11 receptor OS=Homo sapiens GN=F11R PE=2 SV=1;>tr|B7Z5W1|B		6	11	11	11	10	11	10	11	10	11	10	11	10	11	10	11	47	47	47	32.227	296	296;299;299;303;279;259	2.44	6	38	46	21	25	21	23	2.65e-81	43.6	47	44.3	47	134120000	19105000	50629000	50891000	13492000	6705900
A0A024R972;P11047;R4GNC7;Q6NVY8;Q8N2D6;Q9Y6N6	A0A024R972;P11047	26;26;1;1;1;1	26;26;1;1;1;1	26;26;1;1;1;1	Laminin subunit gamma-1	LAMC1	>tr|A0A024R972|A0A024R972_HUMAN Laminin, gamma 1 (Formerly LAMB2), isoform CRA_a OS=Homo sapiens GN=LAMC1 PE=4 SV=1;>sp|P11047|LAMC1_HUMAN Laminin subunit gamma-1 OS=Homo sapiens GN=LAMC1 PE=1 SV=3		6	26	26	26	18	24	23	24	18	24	23	24	18	24	23	24	22.7	22.7	22.7	174.01	1573	1573;1609;38;248;529;1575	1.01	103	1		19	29	28	28	4.7e-251	15.2	21.6	20.4	20.2	86642000	3440200	34138000	28377000	20688000	902520
Q9BX67	Q9BX67	1	1	1	Junctional adhesion molecule C	JAM3	>sp|Q9BX67|JAM3_HUMAN Junctional adhesion molecule C OS=Homo sapiens GN=JAM3 PE=1 SV=1		1	1	1	1	1	1	1	1	1	1	1	1	1	1	1	1	4.5	4.5	4.5	35.02	310	310	3			4	1	1	1	1	1.03e-10	4.5	4.5	4.5	4.5	256260	44200	94622	102330	15108	11648
Q16778;P06899;A0A024RCJ2;Q6DRA6;Q6DN03	Q16778;P06899;A0A024RCJ2	8;7;7;3;3	1;1;1;1;1	0;0;0;0;0	Histone H2B type 2-E;Histone H2B type 1-J	HIST2H2BE;HIST1H2BJ	>sp|Q16778|H2B2E_HUMAN Histone H2B type 2-E OS=Homo sapiens GN=HIST2H2BE PE=1 SV=3;>sp|P06899|H2B1J_HUMAN Histone H2B type 1-J OS=Homo sapiens GN=HIST1H2BJ PE=1 SV=3;>tr|A0A024RCJ2|A0A024RCJ2_HUMAN Histone H2B OS=Homo sapiens GN=HIST1H2BJ PE=3 SV=1		5	8	1	0	8	8	7	7	1	1	1	1	0	0	0	0	57.9	7.9	0	13.92	126	126;126;126;164;193	2.38	1	3	4	1	2	3	2	5.4e-71	57.9	57.9	54	54	998930000	110280000	562010000	225360000	101280000	83244000
P48061	P48061	5	5	5	Stromal cell-derived factor 1;SDF-1-beta(3-72);SDF-1-alpha(3-67)	CXCL12	>sp|P48061|SDF1_HUMAN Stromal cell-derived factor 1 OS=Homo sapiens GN=CXCL12 PE=1 SV=1		1	5	5	5	5	5	5	5	5	5	5	5	5	5	5	5	41.9	41.9	41.9	10.666	93	93	2.78	2	6	37	10	13	13	9	3.9e-70	41.9	41.9	41.9	41.9	62028000	13853000	28000000	15201000	4974800	10338000
F8VVB6;Q99435;A0A024R0X1;B7Z625;B7Z4L8;B3KTI3;F8W1A2;H0YI34;H0YIT4;F8VZ72;F8VXR5;F8VRQ0	F8VVB6;Q99435;A0A024R0X1;B7Z625;B7Z4L8;B3KTI3;F8W1A2	9;9;9;9;8;7;6;3;2;2;1;1	9;9;9;9;8;7;6;3;2;2;1;1	9;9;9;9;8;7;6;3;2;2;1;1	Protein kinase C-binding protein NELL2	NELL2	>tr|F8VVB6|F8VVB6_HUMAN Protein kinase C-binding protein NELL2 OS=Homo sapiens GN=NELL2 PE=1 SV=1;>sp|Q99435|NELL2_HUMAN Protein kinase C-binding protein NELL2 OS=Homo sapiens GN=NELL2 PE=1 SV=1;>tr|A0A024R0X1|A0A024R0X1_HUMAN NEL-like 2 (Chicken), isoform		12	9	9	9	7	8	8	7	7	8	8	7	7	8	8	7	14.3	14.3	14.3	85.921	768	768;816;816;866;577;724;321;246;122;166;110;112	1	30			7	8	8	7	3.38e-38	12	13	13	11.7	19873000	1525400	7754900	6249000	4343600	422830
Q6YHK3	Q6YHK3	9	9	9	CD109 antigen	CD109	>sp|Q6YHK3|CD109_HUMAN CD109 antigen OS=Homo sapiens GN=CD109 PE=1 SV=2		1	9	9	9	4	5	7	7	4	5	7	7	4	5	7	7	8.7	8.7	8.7	161.69	1445	1445	1.17	24	5		4	6	12	7	2.23e-89	3.6	5.1	6.9	7.3	12028000	345240	4070900	5599700	2012500	144920
Q99574;H7C5T9;C9JDY5;C9JQU8	Q99574	6;2;2;1	6;2;2;1	6;2;2;1	Neuroserpin	SERPINI1	>sp|Q99574|NEUS_HUMAN Neuroserpin OS=Homo sapiens GN=SERPINI1 PE=1 SV=1		4	6	6	6	2	6	6	6	2	6	6	6	2	6	6	6	18.3	18.3	18.3	46.426	410	410;119;245;160	1.88	3	23		2	8	8	8	4.72e-38	5.4	18.3	18.3	18.3	12632000	638800	4999300	4990100	2003700	574180
P14174;I4AY87	P14174;I4AY87	6;6	6;6	5;5	Macrophage migration inhibitory factor	MIF	>sp|P14174|MIF_HUMAN Macrophage migration inhibitory factor OS=Homo sapiens GN=MIF PE=1 SV=4;>tr|I4AY87|I4AY87_HUMAN Macrophage migration inhibitory factor (Fragment) OS=Homo sapiens GN=MIF PE=1 SV=1		2	6	6	5	3	6	5	5	3	6	5	5	3	5	4	4	59.1	59.1	40.9	12.476	115	115;115	2.86	4	5	82	16	29	22	24	9.25e-84	35.7	59.1	54.8	54.8	334830000	23496000	220230000	53933000	37169000	55806000
V9HW21;P00918;E5RID5;E5RK37	V9HW21;P00918;E5RID5;E5RK37	2;2;1;1	2;2;1;1	2;2;1;1	Carbonic anhydrase 2	CA2	>tr|V9HW21|V9HW21_HUMAN Epididymis luminal protein 76 OS=Homo sapiens GN=HEL-76 PE=2 SV=1;>sp|P00918|CAH2_HUMAN Carbonic anhydrase 2 OS=Homo sapiens GN=CA2 PE=1 SV=2;>tr|E5RID5|E5RID5_HUMAN Carbonic anhydrase 2 OS=Homo sapiens GN=CA2 PE=1 SV=1;>tr|E5RK37|E		4	2	2	2	2	2	2	2	2	2	2	2	2	2	2	2	10.8	10.8	10.8	29.246	260	260;260;97;101	2.11		8	1	2	3	2	2	6.29e-08	10.8	10.8	10.8	10.8	2906700	258910	1618000	539040	490730	152980
O95813;Q3SY34	O95813;Q3SY34	7;6	7;6	7;6	Cerberus	CER1	>sp|O95813|CER1_HUMAN Cerberus OS=Homo sapiens GN=CER1 PE=1 SV=1;>tr|Q3SY34|Q3SY34_HUMAN Cerberus 1, cysteine knot superfamily, homolog (Xenopus laevis) OS=Homo sapiens GN=CER1 PE=2 SV=1		2	7	7	7	0	6	0	7	0	6	0	7	0	6	0	7	24.7	24.7	24.7	30.083	267	267;267	2.21		15	4		10		9	3.59e-22	0	24.7	0	24.7	12596000	0	8699200	0	3896700	787250
Q5RKT7;P62979;B2RDW1;J3QS39;J3QTR3;F5H6Q2;F5GYU3;F5H2Z3;F5H265;Q5UGI3;B4DV12;F5H388;F5H747;F5GXK7;J3QKN0;Q5U5U6;Q5PY61;P0CG47;Q9UFQ0;Q96C32;Q96MH4;L8B4I8;L8B196;Q96H31;L8B4R0;A8K674;P0CG48;L8B4Z6;L8B4M0;L8B4J3;Q66K58;Q59EM9;Q8WYN9;M0R1V7;Q49A90;M0R1M6;J3QLP7;J3QRK5;J3QSA3;F5GZ39;K7EMA8;J3KSM4	Q5RKT7;P62979;B2RDW1;J3QS39;J3QTR3;F5H6Q2;F5GYU3;F5H2Z3;F5H265;Q5UGI3;B4DV12;F5H388;F5H747;F5GXK7;J3QKN0;Q5U5U6;Q5PY61;P0CG47;Q9UFQ0;Q96C32;Q96MH4;L8B4I8;L8B196;Q96H31;L8B4R0;A8K674;P0CG48;L8B4Z6;L8B4M0;L8B4J3;Q66K58;Q59EM9;Q8WYN9;M0R1V7;Q49A90;M0R1M6;J3QLP7;J3QRK5	10;10;10;7;7;7;7;7;7;7;7;7;7;7;7;7;7;7;7;7;7;7;7;7;7;7;7;7;7;7;7;7;6;5;5;5;5;5;4;4;3;1	10;10;10;7;7;7;7;7;7;7;7;7;7;7;7;7;7;7;7;7;7;7;7;7;7;7;7;7;7;7;7;7;6;5;5;5;5;5;4;4;3;1	3;3;3;0;0;0;0;0;0;0;0;0;0;0;0;0;0;0;0;0;0;0;0;0;0;0;0;0;0;0;0;0;3;0;0;0;0;0;0;0;0;0	Ubiquitin-40S ribosomal protein S27a;Ubiquitin;40S ribosomal protein S27a;Polyubiquitin-B;Ubiquitin;Polyubiquitin-C;Ubiquitin	RPS27A;UBB;UBC;DKFZp434K0435;UbC;UBA52;UBBP4	>tr|Q5RKT7|Q5RKT7_HUMAN Ribosomal protein S27a OS=Homo sapiens GN=RPS27A PE=2 SV=1;>sp|P62979|RS27A_HUMAN Ubiquitin-40S ribosomal protein S27a OS=Homo sapiens GN=RPS27A PE=1 SV=2;>tr|B2RDW1|B2RDW1_HUMAN Epididymis luminal protein 112 OS=Homo sapiens GN=HEL		42	10	10	3	9	10	10	9	9	10	10	9	3	3	3	3	59.6	59.6	26.3	17.905	156	156;156;156;93;106;123;134;136;149;153;153;155;161;169;206;229;229;229;239;305;388;533;533;546;609;609;685;685;685;685;698;1309;121;63;95;114;224;229;43;61;53;98	2.18	36	32	59	27	36	34	30	3.41e-120	59.6	59.6	59.6	59.6	1096800000	111580000	569400000	299120000	116700000	78343000
Q9NRR1;H0Y8Q4;H0Y9X7	Q9NRR1;H0Y8Q4	4;2;1	4;2;1	4;2;1	Cytokine-like protein 1	CYTL1	>sp|Q9NRR1|CYTL1_HUMAN Cytokine-like protein 1 OS=Homo sapiens GN=CYTL1 PE=1 SV=1;>tr|H0Y8Q4|H0Y8Q4_HUMAN Cytokine-like protein 1 (Fragment) OS=Homo sapiens GN=CYTL1 PE=1 SV=1		3	4	4	4	3	3	4	4	3	3	4	4	3	3	4	4	32.4	32.4	32.4	15.577	136	136;92;76	2.78		5	18	4	5	7	7	2.23e-13	20.6	26.5	32.4	32.4	7119700	1513200	2493000	2082400	1031100	791080
O00391;A8K477;A8K4C2;Q13876;A8MXT8	O00391;A8K477;A8K4C2;Q13876	25;23;22;14;3	25;23;22;14;3	25;23;22;14;3	Sulfhydryl oxidase 1	QSOX1;QSCN6	>sp|O00391|QSOX1_HUMAN Sulfhydryl oxidase 1 OS=Homo sapiens GN=QSOX1 PE=1 SV=3;>tr|A8K477|A8K477_HUMAN Sulfhydryl oxidase OS=Homo sapiens PE=2 SV=1;>tr|A8K4C2|A8K4C2_HUMAN Sulfhydryl oxidase OS=Homo sapiens PE=2 SV=1;>tr|Q13876|Q13876_HUMAN Bone-derived gr		5	25	25	25	14	24	22	24	14	24	22	24	14	24	22	24	42.6	42.6	42.6	82.577	747	747;604;604;793;155	1.17	112	16	3	23	36	36	36	9.24e-271	26.6	39.8	38	39.5	241130000	8734400	105980000	62965000	63459000	4384300
V9HW35;P30044	V9HW35;P30044	12;12	12;12	12;12	Peroxiredoxin-5, mitochondrial	PRDX5	>tr|V9HW35|V9HW35_HUMAN Epididymis secretory protein Li 55 OS=Homo sapiens GN=HEL-S-55 PE=2 SV=1;>sp|P30044|PRDX5_HUMAN Peroxiredoxin-5, mitochondrial OS=Homo sapiens GN=PRDX5 PE=1 SV=4		2	12	12	12	7	12	10	10	7	12	10	10	7	12	10	10	74.7	74.7	74.7	17.031	162	162;214	3			59	11	18	15	15	3.12e-151	48.8	74.7	74.1	74.1	58347000	3986400	40430000	7982800	5948400	5834700
Q2VIN3;Q96E39	Q2VIN3;Q96E39	6;6	1;1	1;1	RNA binding motif protein, X-linked-like-1	RBMXL1	>tr|Q2VIN3|Q2VIN3_HUMAN RBM1 (Fragment) OS=Homo sapiens PE=4 SV=1;>sp|Q96E39|RMXL1_HUMAN RNA binding motif protein, X-linked-like-1 OS=Homo sapiens GN=RBMXL1 PE=1 SV=1		2	6	1	1	3	5	5	6	0	1	1	1	0	1	1	1	17.2	2.1	2.1	41.464	384	384;390	2.5		3	3		2	2	2	5.32e-39	12	15.9	15.9	17.2	64093000	5353600	39005000	10166000	9568300	1456700
P50454;A0A024R5K8;B4DN87;A8K259;E9PPV6;E9PKH2;E9PR70;E9PNX1;E9PK86;E9PMI5;E9PQ34;E9PJH8;E9PIG2;E9PRS3;Q9NPA9;H0YEP8;E9PLA6	P50454;A0A024R5K8;B4DN87;A8K259;E9PPV6;E9PKH2;E9PR70	14;14;12;12;9;8;8;6;6;6;5;5;5;5;4;2;1	14;14;12;12;9;8;8;6;6;6;5;5;5;5;4;2;1	14;14;12;12;9;8;8;6;6;6;5;5;5;5;4;2;1	Serpin H1	SERPINH1	>sp|P50454|SERPH_HUMAN Serpin H1 OS=Homo sapiens GN=SERPINH1 PE=1 SV=2;>tr|A0A024R5K8|A0A024R5K8_HUMAN Serpin peptidase inhibitor, clade H (Heat shock protein 47), member 1, (Collagen binding protein 1), isoform CRA_a OS=Homo sapiens GN=SERPINH1 PE=3 SV=1;		17	14	14	14	7	13	13	14	7	13	13	14	7	13	13	14	42.1	42.1	42.1	46.44	418	418;418;397;418;324;201;295;203;247;249;142;150;165;167;172;56;86	2.04	5	67	8	9	27	23	21	9.78e-114	24.6	39.2	38	42.1	73042000	3929800	38301000	15663000	15149000	2434700
G5EA09	G5EA09	8	1	1		SDCBP	>tr|G5EA09|G5EA09_HUMAN Syndecan binding protein (Syntenin), isoform CRA_a OS=Homo sapiens GN=SDCBP PE=1 SV=1		1	8	1	1	7	8	8	8	1	1	1	1	1	1	1	1	48.4	5.3	5.3	34.819	318	318	2		4		1	1	1	1	5.54e-109	42.5	48.4	48.4	48.4	38367000	3590200	14129000	15994000	4654200	1918300
P35052;H7C410;A0A024R4D5;H7C024;Q59GI7;H7BZE9;Q53EX3;H7BZL4;C9J4Y6	P35052;H7C410;A0A024R4D5;H7C024;Q59GI7	11;10;10;8;7;4;4;4;3	11;10;10;8;7;4;4;4;3	11;10;10;8;7;4;4;4;3	Glypican-1;Secreted glypican-1	GPC1	>sp|P35052|GPC1_HUMAN Glypican-1 OS=Homo sapiens GN=GPC1 PE=1 SV=2;>tr|H7C410|H7C410_HUMAN Glypican-1 OS=Homo sapiens GN=GPC1 PE=1 SV=2;>tr|A0A024R4D5|A0A024R4D5_HUMAN Glypican 1, isoform CRA_c OS=Homo sapiens GN=GPC1 PE=3 SV=1;>tr|H7C024|H7C024_HUMAN Glyp		9	11	11	11	6	10	10	11	6	10	10	11	6	10	10	11	26.7	26.7	26.7	61.68	558	558;486;486;294;325;162;183;281;156	1.44	48	35	1	12	25	25	22	2.65e-77	16.3	24.7	24.7	26.7	49049000	1829100	17154000	20352000	9714400	1290800
C9JD84;E7EV71;B7ZLY3;Q14766;H7C2H7;H7BZ76;H7C0I7;B4DZD1;B4DNR7;B4DST8	C9JD84;E7EV71;B7ZLY3;Q14766;H7C2H7;H7BZ76;H7C0I7;B4DZD1;B4DNR7;B4DST8	2;2;2;2;1;1;1;1;1;1	2;2;2;2;1;1;1;1;1;1	2;2;2;2;1;1;1;1;1;1	Latent-transforming growth factor beta-binding protein 1	LTBP1	>tr|C9JD84|C9JD84_HUMAN Latent-transforming growth factor beta-binding protein 1 OS=Homo sapiens GN=LTBP1 PE=1 SV=1;>tr|E7EV71|E7EV71_HUMAN Latent-transforming growth factor beta-binding protein 1 OS=Homo sapiens GN=LTBP1 PE=1 SV=2;>tr|B7ZLY3|B7ZLY3_HUMAN		10	2	2	2	1	2	2	2	1	2	2	2	1	2	2	2	2.3	2.3	2.3	147.01	1340	1340;1353;1353;1721;101;267;270;619;775;982	1.12	7	1		1	2	3	2	2.8e-07	1.3	2.3	2.3	2.3	5558100	165640	2314400	1989700	1088400	81737
Q08431;A0A024RC55;B3KTQ2;F5GZN3;B4E396;X6R3G6;A0A024RC59;H0YKS8;A0A087WUV5	Q08431;A0A024RC55;B3KTQ2;F5GZN3;B4E396;X6R3G6;A0A024RC59;H0YKS8	22;22;21;19;19;18;18;13;4	22;22;21;19;19;18;18;13;4	22;22;21;19;19;18;18;13;4	Lactadherin;Lactadherin short form;Medin	MFGE8	>sp|Q08431|MFGM_HUMAN Lactadherin OS=Homo sapiens GN=MFGE8 PE=1 SV=2;>tr|A0A024RC55|A0A024RC55_HUMAN Milk fat globule-EGF factor 8 protein, isoform CRA_a OS=Homo sapiens GN=MFGE8 PE=4 SV=1;>tr|B3KTQ2|B3KTQ2_HUMAN cDNA FLJ38589 fis, clone HCHON2010074, high		9	22	22	22	20	20	19	17	20	20	19	17	20	20	19	17	70.3	70.3	70.3	43.122	387	387;387;379;343;343;335;335;268;75	2.14	12	113	34	37	41	44	37	5.17e-197	63	64.3	61	55	235060000	39462000	76180000	97437000	21978000	9040700
Q9UNN8	Q9UNN8	4	4	4	Endothelial protein C receptor	PROCR	>sp|Q9UNN8|EPCR_HUMAN Endothelial protein C receptor OS=Homo sapiens GN=PROCR PE=1 SV=1		1	4	4	4	2	4	4	4	2	4	4	4	2	4	4	4	20.6	20.6	20.6	26.671	238	238	1.94	1	17		2	5	6	5	2.75e-75	10.9	20.6	20.6	20.6	37274000	3218000	10391000	17249000	6416600	3106200
V9HW22;P11142;E9PKE3;B3KTV0;Q53GZ6;Q96IS6;Q53HF2;E9PNE6;B4E1Q1;E9PN89;A8K7Q2;B4DTX2;E9PLF4;E9PQQ4;E9PQK7;E9PK54;E9PI65;Q96BE0;E9PPY6;E9PM13;Q96H53;E9PN25;Q9NZ87;Q9NWW3;A4D111;A4D110;B4DNV4;B4DEF7	V9HW22;P11142;E9PKE3;B3KTV0;Q53GZ6;Q96IS6;Q53HF2;E9PNE6;B4E1Q1;E9PN89;A8K7Q2	26;26;25;24;24;23;21;18;18;15;15;10;9;8;8;8;7;7;6;6;6;5;3;3;3;1;1;1	26;26;25;24;24;23;21;18;18;15;15;10;9;8;8;8;7;7;6;6;6;5;3;3;3;1;1;1	11;11;10;9;11;9;11;7;6;8;5;6;6;6;6;6;4;0;4;0;0;3;0;0;3;0;0;0	Heat shock cognate 71 kDa protein	HSPA8	>tr|V9HW22|V9HW22_HUMAN Epididymis luminal protein 33 OS=Homo sapiens GN=HEL-S-72p PE=2 SV=1;>sp|P11142|HSP7C_HUMAN Heat shock cognate 71 kDa protein OS=Homo sapiens GN=HSPA8 PE=1 SV=1;>tr|E9PKE3|E9PKE3_HUMAN Heat shock cognate 71 kDa protein OS=Homo sapie		28	26	26	11	18	26	24	26	18	26	24	26	6	11	9	11	48.3	48.3	22.9	70.897	646	646;646;627;621;646;587;493;500;501;312;410;210;187;171;178;184;168;269;137;151;219;132;129;129;231;127;232;278	2	95	141	94	50	102	84	94	1.01e-224	35.3	48.3	46	48.3	290960000	17007000	139230000	70694000	64027000	7096600
P38159;H3BT71;H0Y6E7;B4E352;H3BR27;H3BNC1;O75526;A8K8A6;B3KRG5;H3BUY5;Q8IZ40;F1T0J8;Q8N7X1	P38159;H3BT71;H0Y6E7;B4E352;H3BR27	10;9;8;6;5;3;3;3;2;2;1;1;1	10;9;8;6;5;3;3;3;2;2;1;1;1	5;4;4;3;2;1;1;1;1;1;0;0;0	RNA-binding motif protein, X chromosome;RNA-binding motif protein, X chromosome, N-terminally processed	RBMX	>sp|P38159|RBMX_HUMAN RNA-binding motif protein, X chromosome OS=Homo sapiens GN=RBMX PE=1 SV=3;>tr|H3BT71|H3BT71_HUMAN RNA-binding motif protein, X chromosome OS=Homo sapiens GN=RBMX PE=1 SV=1;>tr|H0Y6E7|H0Y6E7_HUMAN RNA-binding motif protein, X chromosom		13	10	10	5	8	9	9	9	8	9	9	9	5	5	5	4	26.3	26.3	11.5	42.331	391	391;296;292;352;78;37;392;392;256;263;523;523;1067	2.56	1	34	47	14	22	22	24	1.93e-55	23.3	25.1	25.1	24.3	147200000	12275000	85771000	29352000	19798000	3504700
B4DUV1;B1AHL2;H7C1M6;B1AHM7;B1AHM9;B1AHM8;B1AHM6;B1AHN3	B4DUV1;B1AHL2	22;20;5;4;4;3;1;1	22;20;5;4;4;3;1;1	10;9;0;0;0;0;0;0		FBLN1	>tr|B4DUV1|B4DUV1_HUMAN Fibulin-1 OS=Homo sapiens PE=2 SV=1;>tr|B1AHL2|B1AHL2_HUMAN Fibulin-1 OS=Homo sapiens GN=FBLN1 PE=1 SV=1		8	22	22	10	17	22	21	20	17	22	21	20	6	10	9	8	46.3	46.3	18.6	70.154	641	641;721;183;139;189;181;65;172	1.23	106	20	5	24	34	41	32	0	43.8	46.3	45.7	42.6	398040000	13119000	166000000	133720000	85201000	10475000
Q53FJ5;P07602;A0A024QZQ2;C9JIZ6;Q59EN5;B4DEK5;B4DRB7;Q5BJH1	Q53FJ5;P07602;A0A024QZQ2;C9JIZ6;Q59EN5;B4DEK5;B4DRB7;Q5BJH1	6;6;6;6;6;5;5;3	6;6;6;6;6;5;5;3	6;6;6;6;6;5;5;3	Proactivator polypeptide;Saposin-A;Saposin-B-Val;Saposin-B;Saposin-C;Saposin-D	PSAP	>tr|Q53FJ5|Q53FJ5_HUMAN Prosaposin (Variant Gaucher disease and variant metachromatic leukodystrophy) variant (Fragment) OS=Homo sapiens PE=2 SV=1;>sp|P07602|SAP_HUMAN Prosaposin OS=Homo sapiens GN=PSAP PE=1 SV=2;>tr|A0A024QZQ2|A0A024QZQ2_HUMAN Prosaposin		8	6	6	6	3	3	5	4	3	3	5	4	3	3	5	4	12.8	12.8	12.8	58.14	524	524;524;524;527;530;452;527;240	2.65	1	6	16	3	6	9	5	6.48e-29	6.5	6.5	11.1	8.2	4152500	624180	762470	2616600	149230	112230
P55058;B3KUE5;Q53H91	P55058;B3KUE5;Q53H91	9;9;8	9;9;8	9;9;8	Phospholipid transfer protein	PLTP	>sp|P55058|PLTP_HUMAN Phospholipid transfer protein OS=Homo sapiens GN=PLTP PE=1 SV=1;>tr|B3KUE5|B3KUE5_HUMAN Phospholipid transfer protein, isoform CRA_c OS=Homo sapiens GN=PLTP PE=2 SV=1;>tr|Q53H91|Q53H91_HUMAN Phospholipid transfer protein isoform a var		3	9	9	9	5	8	8	9	5	8	8	9	5	8	8	9	24.3	24.3	24.3	54.739	493	493;513;493	1.19	43	10		8	16	13	16	8.8e-72	14.6	21.5	21.5	24.3	46697000	1648900	21504000	9034700	14510000	1667700
H0YNX7;P30047;Q53F59	H0YNX7;P30047;Q53F59	3;3;2	3;3;2	3;3;2	GTP cyclohydrolase 1 feedback regulatory protein	GCHFR	>tr|H0YNX7|H0YNX7_HUMAN GTP cyclohydrolase 1 feedback regulatory protein OS=Homo sapiens GN=GCHFR PE=1 SV=1;>sp|P30047|GFRP_HUMAN GTP cyclohydrolase 1 feedback regulatory protein OS=Homo sapiens GN=GCHFR PE=1 SV=3;>tr|Q53F59|Q53F59_HUMAN GTP cyclohydrolase		3	3	3	3	2	3	3	3	2	3	3	3	2	3	3	3	62.7	62.7	62.7	7.7668	67	67;84;84	3			16	2	5	5	4	9.53e-11	50.7	62.7	62.7	62.7	8006300	81564	2939800	4600600	384280	2001600
I6L965;F8VZY9;P05783;B2RA03;A0A024RAY2;CON__H-INV:HIT000015463;CON__Q92764;C4AM86;Q92764;A0A024R1T2	I6L965;F8VZY9;P05783;B2RA03;A0A024RAY2	13;13;13;13;13;2;2;2;2;2	11;11;11;11;11;2;1;1;1;1	8;8;8;8;8;2;0;0;0;0	Keratin, type I cytoskeletal 18	KRT18	>tr|I6L965|I6L965_HUMAN KRT18 protein (Fragment) OS=Homo sapiens GN=KRT18 PE=2 SV=1;>tr|F8VZY9|F8VZY9_HUMAN Keratin, type I cytoskeletal 18 OS=Homo sapiens GN=KRT18 PE=1 SV=1;>sp|P05783|K1C18_HUMAN Keratin, type I cytoskeletal 18 OS=Homo sapiens GN=KRT18 P		10	13	11	8	8	11	12	12	6	9	10	10	4	6	7	7	29.6	25.3	18.3	42.173	372	372;391;430;430;430;295;425;425;455;455	2.45	9	38	54	17	29	28	27	3.31e-40	20.2	23.9	27.4	26.1	290760000	45373000	94227000	103470000	47690000	9086200
P13693;J3KPG2;Q5W0H4;A0A0B4J2C3;B4DKJ4;A0A024RDY2;E9PJF7;Q9NXW1;H0YCX0;Q9UP43;B4DLD6;Q56UQ5;Q86YH5;Q9HAU6	P13693;J3KPG2;Q5W0H4;A0A0B4J2C3;B4DKJ4;A0A024RDY2;E9PJF7;Q9NXW1	9;8;8;8;7;6;5;5;3;3;3;2;1;1	9;8;8;8;7;6;5;5;3;3;3;2;1;1	9;8;8;8;7;6;5;5;3;3;3;2;1;1	Translationally-controlled tumor protein	TPT1	>sp|P13693|TCTP_HUMAN Translationally-controlled tumor protein OS=Homo sapiens GN=TPT1 PE=1 SV=1;>tr|J3KPG2|J3KPG2_HUMAN Translationally-controlled tumor protein OS=Homo sapiens GN=TPT1 PE=1 SV=1;>tr|Q5W0H4|Q5W0H4_HUMAN Translationally-controlled tumor pro		14	9	9	9	8	9	7	7	8	9	7	7	8	9	7	7	44.2	44.2	44.2	19.595	172	172;160;188;197;142;138;162;412;77;114;153;140;64;139	2.99		1	67	15	20	16	17	1.38e-105	43	44.2	40.1	39	87506000	5428500	57619000	16193000	8265800	9722900
Q92626;H7C1W1;Q96GF5;H7C300;C9J4I9;H7C3W2	Q92626	38;17;8;7;7;3	38;17;8;7;7;3	38;17;8;7;7;3	Peroxidasin homolog	PXDN	>sp|Q92626|PXDN_HUMAN Peroxidasin homolog OS=Homo sapiens GN=PXDN PE=1 SV=2		6	38	38	38	27	36	36	36	27	36	36	36	27	36	36	36	33.9	33.9	33.9	165.27	1479	1479;723;218;197;224;76	1.39	154	18	31	39	54	55	55	0	24.5	32.4	30.9	31	173130000	10297000	73069000	48317000	41448000	1990000
P53621	P53621	18	18	18	Coatomer subunit alpha;Xenin;Proxenin	COPA	>sp|P53621|COPA_HUMAN Coatomer subunit alpha OS=Homo sapiens GN=COPA PE=1 SV=2		1	18	18	18	9	18	16	17	9	18	16	17	9	18	16	17	20.1	20.1	20.1	138.34	1224	1224	1.65	30	41	4	10	23	19	23	2.67e-96	9.2	20.1	16.6	19	53272000	1859300	33106000	6418400	11888000	626730
A6MUU8	A6MUU8	2	1	1		MIF	>tr|A6MUU8|A6MUU8_HUMAN Macrophage migration inhibitory factor OS=Homo sapiens GN=MIF PE=2 SV=1		1	2	1	1	1	2	2	2	1	1	1	1	1	1	1	1	26.5	8	8	12.396	113	113	3			4	1	1	1	1	4.52e-38	8	26.5	26.5	26.5	997870	39353	636590	167210	154710	166310
A0A024R7Z9;H7BYW6;P04085;A8K852;Q9UGN0;Q32M96;A0A0A0MSC4	A0A024R7Z9;H7BYW6;P04085;A8K852;Q9UGN0;Q32M96	4;4;4;4;3;3;1	4;4;4;4;3;3;1	4;4;4;4;3;3;1	Platelet-derived growth factor subunit A	PDGFA	>tr|A0A024R7Z9|A0A024R7Z9_HUMAN Platelet-derived growth factor alpha polypeptide, isoform CRA_a OS=Homo sapiens GN=PDGFA PE=3 SV=1;>tr|H7BYW6|H7BYW6_HUMAN Platelet-derived growth factor subunit A (Fragment) OS=Homo sapiens GN=PDGFA PE=1 SV=2;>sp|P04085|PDG		7	4	4	4	4	4	4	4	4	4	4	4	4	4	4	4	35.4	35.4	35.4	18.293	161	161;205;211;211;104;234;86	2.95		1	20	5	6	5	5	1.31e-81	35.4	35.4	35.4	35.4	13981000	3413600	4167600	5600400	799910	1075500
V9HWC7;P30041;A4UCS6;B4DUK1	V9HWC7;P30041	17;17;5;3	17;17;5;3	17;17;5;3	Peroxiredoxin-6	PRDX6	>tr|V9HWC7|V9HWC7_HUMAN Epididymis secretory sperm binding protein Li 128m OS=Homo sapiens GN=HEL-S-128m PE=2 SV=1;>sp|P30041|PRDX6_HUMAN Peroxiredoxin-6 OS=Homo sapiens GN=PRDX6 PE=1 SV=3		4	17	17	17	14	17	16	16	14	17	16	16	14	17	16	16	76.3	76.3	76.3	25.035	224	224;224;80;101	2.36	7	93	68	32	51	44	41	6.83e-260	56.2	76.3	68.8	68.8	624040000	41268000	355810000	114900000	112060000	34669000
Q0D2M2;P62807;B2R4S9;O60814;A0A024RCL8;P57053	Q0D2M2;P62807;B2R4S9;O60814;A0A024RCL8;P57053	9;9;9;8;8;7	1;1;1;1;1;1	0;0;0;0;0;0	Histone H2B type 1-C/E/F/G/I;Histone H2B;Histone H2B type 1-K;Histone H2B type F-S	HIST1H2BC;HIST1H2BI;HIST1H2BK;H2BFS	>tr|Q0D2M2|Q0D2M2_HUMAN HIST1H2BC protein OS=Homo sapiens GN=HIST1H2BC PE=2 SV=1;>sp|P62807|H2B1C_HUMAN Histone H2B type 1-C/E/F/G/I OS=Homo sapiens GN=HIST1H2BC PE=1 SV=4;>tr|B2R4S9|B2R4S9_HUMAN Histone H2B OS=Homo sapiens GN=HIST1H2BI PE=2 SV=1;>sp|O6081		6	9	1	0	9	9	8	8	1	1	0	0	0	0	0	0	57.9	4	0	13.834	126	126;126;126;126;126;126	3			2	1	1			4.03e-78	57.9	57.9	54	54	1175700000	128380000	669620000	257590000	120070000	97972000
Q15113;A4D2D2;B4DPJ4	Q15113;A4D2D2;B4DPJ4	10;9;5	10;9;5	10;9;5	Procollagen C-endopeptidase enhancer 1	PCOLCE	>sp|Q15113|PCOC1_HUMAN Procollagen C-endopeptidase enhancer 1 OS=Homo sapiens GN=PCOLCE PE=1 SV=2;>tr|A4D2D2|A4D2D2_HUMAN Procollagen C-endopeptidase enhancer OS=Homo sapiens GN=PCOLCE PE=4 SV=1;>tr|B4DPJ4|B4DPJ4_HUMAN cDNA FLJ55126, highly similar to Proc		3	10	10	10	9	10	10	10	9	10	10	10	9	10	10	10	31.4	31.4	31.4	47.972	449	449;449;181	2.12		45	6	11	13	13	14	1.64e-66	27.8	31.4	31.4	31.4	32807000	3182800	12583000	12570000	4471300	1261800
Q16651;H3BVC8	Q16651	5;1	5;1	5;1	Prostasin;Prostasin light chain;Prostasin heavy chain	PRSS8	>sp|Q16651|PRSS8_HUMAN Prostasin OS=Homo sapiens GN=PRSS8 PE=1 SV=1		2	5	5	5	4	5	4	4	4	5	4	4	4	5	4	4	20.4	20.4	20.4	36.431	343	343;108	2.12	3	24	7	7	9	11	7	2.37e-33	18.7	20.4	18.7	18.7	82496000	10106000	23603000	38344000	10443000	6345900
A8KAM5;Q8N474;Q05DS5;Q6ZSL4;Q9BZZ6	A8KAM5;Q8N474;Q05DS5	8;8;7;2;1	8;8;7;2;1	8;8;7;2;1	Secreted frizzled-related protein 1	SFRP1	>tr|A8KAM5|A8KAM5_HUMAN cDNA FLJ77519, highly similar to Homo sapiens secreted frizzled related protein mRNA OS=Homo sapiens PE=2 SV=1;>sp|Q8N474|SFRP1_HUMAN Secreted frizzled-related protein 1 OS=Homo sapiens GN=SFRP1 PE=1 SV=1;>tr|Q05DS5|Q05DS5_HUMAN SFR		5	8	8	8	8	8	8	8	8	8	8	8	8	8	8	8	31.3	31.3	31.3	35.314	313	313;314;218;178;31	1.98	15	57	13	15	19	34	17	1.32e-35	31.3	31.3	31.3	31.3	66638000	12940000	20594000	25768000	7336500	3507300
O00560;A0A024R7Z5;B4DHN5;E9PBU7;B4DQ93	O00560;A0A024R7Z5;B4DHN5;E9PBU7;B4DQ93	8;8;5;5;5	8;8;5;5;5	1;1;0;0;0	Syntenin-1	SDCBP	>sp|O00560|SDCB1_HUMAN Syntenin-1 OS=Homo sapiens GN=SDCBP PE=1 SV=1;>tr|A0A024R7Z5|A0A024R7Z5_HUMAN Syndecan binding protein (Syntenin), isoform CRA_c OS=Homo sapiens GN=SDCBP PE=4 SV=1;>tr|B4DHN5|B4DHN5_HUMAN Syntenin-1 OS=Homo sapiens GN=SDCBP PE=1 SV=1		5	8	8	1	7	8	8	8	7	8	8	8	1	1	1	1	52	52	6	32.444	298	298;298;239;244;266	2.14		61	10	12	20	20	19	7.03e-115	45.6	52	52	52	42629000	4044300	15781000	17764000	5039500	2368300
S4R371;Q6IBD7;P05413;S4R3A2	S4R371;Q6IBD7;P05413;S4R3A2	7;7;7;5	7;7;7;5	7;7;7;5	Fatty acid-binding protein, heart	FABP3	>tr|S4R371|S4R371_HUMAN Fatty acid-binding protein, heart (Fragment) OS=Homo sapiens GN=FABP3 PE=1 SV=1;>tr|Q6IBD7|Q6IBD7_HUMAN FABP3 protein OS=Homo sapiens GN=FABP3 PE=2 SV=1;>sp|P05413|FABPH_HUMAN Fatty acid-binding protein, heart OS=Homo sapiens GN=FAB		4	7	7	7	5	7	7	6	5	7	7	6	5	7	7	6	47	47	47	14.787	132	132;133;133;89	3			32	5	10	9	8	1.22e-38	28.8	47	47	39.4	19679000	1345900	12572000	4087200	1673800	1311900
O75487;Q86SV6	O75487;Q86SV6	27;20	27;20	25;18	Glypican-4;Secreted glypican-4	GPC4	>sp|O75487|GPC4_HUMAN Glypican-4 OS=Homo sapiens GN=GPC4 PE=1 SV=4;>tr|Q86SV6|Q86SV6_HUMAN K-glypican OS=Homo sapiens GN=GPC4 PE=3 SV=1		2	27	27	25	26	27	27	27	26	27	27	27	24	25	25	25	58.1	58.1	55	62.411	556	556;552	1.85	104	251	45	89	104	115	92	0	56.3	58.1	58.1	58.1	1135600000	206980000	334230000	465030000	129390000	27698000
O75882;B4DZ36	O75882;B4DZ36	6;5	6;5	6;5	Attractin	ATRN	>sp|O75882|ATRN_HUMAN Attractin OS=Homo sapiens GN=ATRN PE=1 SV=2;>tr|B4DZ36|B4DZ36_HUMAN cDNA FLJ58441, highly similar to Attractin OS=Homo sapiens PE=2 SV=1		2	6	6	6	3	6	5	5	3	6	5	5	3	6	5	5	5.2	5.2	5.2	158.54	1429	1429;1156	1	19			3	6	5	5	7.34e-51	2.3	5.2	4.1	4.3	10155000	302420	4391200	3793200	1667700	133610
Q9NR23;Q8NI58	Q9NR23;Q8NI58	6;4	6;4	6;4	Growth/differentiation factor 3	GDF3;GDF3A	>sp|Q9NR23|GDF3_HUMAN Growth/differentiation factor 3 OS=Homo sapiens GN=GDF3 PE=1 SV=3;>tr|Q8NI58|Q8NI58_HUMAN Growth differentiation factor 3A OS=Homo sapiens GN=GDF3A PE=2 SV=1		2	6	6	6	2	5	2	6	2	5	2	6	2	5	2	6	20.9	20.9	20.9	41.387	364	364;363	2.17	1	13	4	3	5	4	6	2.26e-29	8	15.9	6.3	20.9	8782100	430810	5851100	658330	1841900	381830
B4DE36;P06744;K7EQ48;A0A0A0MTS2;K7EP41;K7EPY4;K7ELR7;K7ERC6;K7ENA0;K7ERK8;Q59F85	B4DE36;P06744;K7EQ48;A0A0A0MTS2	12;12;11;11;5;5;4;4;4;3;2	1;1;1;1;1;1;1;1;1;1;1	1;1;1;1;1;1;1;1;1;1;1	Glucose-6-phosphate isomerase	GPI	>tr|B4DE36|B4DE36_HUMAN Glucose-6-phosphate isomerase OS=Homo sapiens PE=2 SV=1;>sp|P06744|G6PI_HUMAN Glucose-6-phosphate isomerase OS=Homo sapiens GN=GPI PE=1 SV=4;>tr|K7EQ48|K7EQ48_HUMAN Glucose-6-phosphate isomerase OS=Homo sapiens GN=GPI PE=1 SV=2;>tr|		11	12	1	1	5	11	9	11	0	1	1	1	0	1	1	1	24.2	1.3	1.3	60.185	530	530;558;474;573;159;167;146;162;163;133;520	1.25	3	1			1	1	2	3.18e-89	10.2	21.3	18.7	23.2	39588000	520770	21455000	6769100	10843000	1041800
D3DSM4;D3DSM5;P39060;H7BXV5;Q8NG19;H7C457	D3DSM4;D3DSM5;P39060;H7BXV5;Q8NG19;H7C457	11;11;11;9;8;7	11;11;11;9;8;7	11;11;11;9;8;7	Collagen alpha-1(XVIII) chain;Endostatin	COL18A1	>tr|D3DSM4|D3DSM4_HUMAN Collagen, type XVIII, alpha 1, isoform CRA_d OS=Homo sapiens GN=COL18A1 PE=4 SV=1;>tr|D3DSM5|D3DSM5_HUMAN Collagen, type XVIII, alpha 1, isoform CRA_b OS=Homo sapiens GN=COL18A1 PE=4 SV=1;>sp|P39060|COIA1_HUMAN Collagen alpha-1(XVII		6	11	11	11	8	11	11	10	8	11	11	10	8	11	11	10	13.4	13.4	13.4	135.51	1336	1336;1516;1754;687;261;280	1.99	39	34	38	24	29	29	29	1.81e-73	8	13.4	13.4	11.1	81466000	8909700	29917000	31666000	10974000	1100900
O60911;B2R717;A0A024R141	O60911;B2R717;A0A024R141	13;13;13	13;13;13	13;13;13	Cathepsin L2	CTSL2	>sp|O60911|CATL2_HUMAN Cathepsin L2 OS=Homo sapiens GN=CTSV PE=1 SV=2;>tr|B2R717|B2R717_HUMAN cDNA, FLJ93235, highly similar to Homo sapiens cathepsin L2 (CTSL2), mRNA OS=Homo sapiens PE=2 SV=1;>tr|A0A024R141|A0A024R141_HUMAN Cathepsin L2, isoform CRA_a OS		3	13	13	13	13	12	10	11	13	12	10	11	13	12	10	11	49.7	49.7	49.7	37.329	334	334;334;334	2.09	1	65	8	18	21	17	18	2.88e-73	49.7	41.3	30.5	37.1	71525000	15350000	22418000	25505000	8251500	3109800
Q96HF1;B3KSM5	Q96HF1;B3KSM5	12;10	12;10	12;10	Secreted frizzled-related protein 2	SFRP2	>sp|Q96HF1|SFRP2_HUMAN Secreted frizzled-related protein 2 OS=Homo sapiens GN=SFRP2 PE=1 SV=2;>tr|B3KSM5|B3KSM5_HUMAN cDNA FLJ36603 fis, clone TRACH2015180, highly similar to Secreted frizzled-related protein 2 OS=Homo sapiens PE=2 SV=1		2	12	12	12	9	9	11	9	9	9	11	9	9	9	11	9	42.7	42.7	42.7	33.49	295	295;238	1.85	48	126	19	38	48	61	46	3.13e-285	38.6	36.3	40.7	40.7	607950000	104540000	238050000	192000000	73362000	33775000
P02452;Q6LAN8;H9C5C5;I3L3H7	P02452	8;2;2;1	8;2;2;1	1;1;1;1	Collagen alpha-1(I) chain	COL1A1	>sp|P02452|CO1A1_HUMAN Collagen alpha-1(I) chain OS=Homo sapiens GN=COL1A1 PE=1 SV=5		4	8	8	1	5	7	7	7	5	7	7	7	1	1	1	1	8	8	0.8	138.94	1464	1464;1069;1091;154	1.36	28	16		8	11	14	11	9.57e-72	4.9	6.7	6.7	6.7	34470000	2433600	10830000	14819000	6387500	391710
Q9Y3E1;A0A024R216;H3BPQ6;H3BPM9	Q9Y3E1;A0A024R216;H3BPQ6	5;5;3;2	3;3;1;2	3;3;1;2	Hepatoma-derived growth factor-related protein 3	HDGFRP3	>sp|Q9Y3E1|HDGR3_HUMAN Hepatoma-derived growth factor-related protein 3 OS=Homo sapiens GN=HDGFRP3 PE=2 SV=1;>tr|A0A024R216|A0A024R216_HUMAN Hepatoma-derived growth factor, related protein 3, isoform CRA_a OS=Homo sapiens GN=HDGFRP3 PE=4 SV=1;>tr|H3BPQ6|H3		4	5	3	3	2	5	5	5	2	3	3	3	2	3	3	3	17.2	12.3	12.3	22.619	203	203;203;44;141	2.88		2	14	3	5	4	4	1.28e-19	11.8	17.2	17.2	17.2	12530000	273890	8163300	2675700	1416900	894990
A0A087X1J7;P22352;H0YBE4;E5RG32;H0YC19	A0A087X1J7;P22352	5;5;2;1;1	5;5;2;1;1	5;5;2;1;1	Glutathione peroxidase 3	GPX3	>tr|A0A087X1J7|A0A087X1J7_HUMAN Glutathione peroxidase OS=Homo sapiens GN=GPX3 PE=1 SV=1;>sp|P22352|GPX3_HUMAN Glutathione peroxidase 3 OS=Homo sapiens GN=GPX3 PE=1 SV=2		5	5	5	5	4	4	5	4	4	4	5	4	4	4	5	4	29.3	29.3	29.3	25.402	225	225;226;79;139;174	3			19	4	5	6	4	5.98e-15	23.1	23.1	29.3	23.1	5386900	667070	1902100	2605000	212720	359130
F8WJN3;Q16630;B4DSU9;F8W084	F8WJN3;Q16630;B4DSU9	9;9;5;1	9;9;5;1	9;9;5;1	Cleavage and polyadenylation specificity factor subunit 6	CPSF6	>tr|F8WJN3|F8WJN3_HUMAN Cleavage and polyadenylation-specificity factor subunit 6 OS=Homo sapiens GN=CPSF6 PE=1 SV=1;>sp|Q16630|CPSF6_HUMAN Cleavage and polyadenylation specificity factor subunit 6 OS=Homo sapiens GN=CPSF6 PE=1 SV=2;>tr|B4DSU9|B4DSU9_HUMAN		4	9	9	9	4	9	7	8	4	9	7	8	4	9	7	8	23.8	23.8	23.8	52.269	478	478;551;300;107	2.55		25	31	7	21	12	16	1.94e-135	10.5	23.8	20.5	23.8	22951000	861250	15517000	3026100	3546300	1092900
A0AV88;O14672;A0A024R5U5;C9J9B4;H3BS53	A0AV88;O14672;A0A024R5U5	7;7;7;2;1	7;7;7;2;1	7;7;7;2;1	Disintegrin and metalloproteinase domain-containing protein 10	ADAM10	>tr|A0AV88|A0AV88_HUMAN ADAM10 protein OS=Homo sapiens GN=ADAM10 PE=2 SV=1;>sp|O14672|ADA10_HUMAN Disintegrin and metalloproteinase domain-containing protein 10 OS=Homo sapiens GN=ADAM10 PE=1 SV=1;>tr|A0A024R5U5|A0A024R5U5_HUMAN ADAM metallopeptidase domai		5	7	7	7	6	5	4	5	6	5	4	5	6	5	4	5	20.1	20.1	20.1	57.896	512	512;748;748;125;58	3			27	7	7	6	7	3.1e-102	18.6	10.5	9	10.5	17466000	1117900	11243000	2964600	2140600	485180
Q96C23;B8ZZ75;Q12915;H7C1B5;H7C320	Q96C23;B8ZZ75;Q12915;H7C1B5	5;3;3;3;2	5;3;3;3;2	5;3;3;3;2	Aldose 1-epimerase	GALM;Ibd1	>sp|Q96C23|GALM_HUMAN Aldose 1-epimerase OS=Homo sapiens GN=GALM PE=1 SV=1;>tr|B8ZZ75|B8ZZ75_HUMAN Aldose 1-epimerase OS=Homo sapiens GN=GALM PE=1 SV=1;>tr|Q12915|Q12915_HUMAN Ibd1 protein (Fragment) OS=Homo sapiens GN=Ibd1 PE=2 SV=1;>tr|H7C1B5|H7C1B5_HUMA		5	5	5	5	2	5	5	4	2	5	5	4	2	5	5	4	22.5	22.5	22.5	37.765	342	342;194;204;218;194	2	1	17	1	2	5	7	5	4.31e-34	8.5	22.5	22.5	15.5	8670100	456760	4741000	2240400	1231900	412860
A0A087X208;O00468;H0Y5U1;Q5XG79	A0A087X208;O00468	10;10;3;2	10;10;3;2	10;10;3;2	Agrin;Agrin N-terminal 110 kDa subunit;Agrin C-terminal 110 kDa subunit;Agrin C-terminal 90 kDa fragment;Agrin C-terminal 22 kDa fragment	AGRN	>tr|A0A087X208|A0A087X208_HUMAN Agrin OS=Homo sapiens GN=AGRN PE=1 SV=1;>sp|O00468|AGRIN_HUMAN Agrin OS=Homo sapiens GN=AGRN PE=1 SV=5		4	10	10	10	8	9	10	9	8	9	10	9	8	9	10	9	6	6	6	202.29	1930	1930;2067;271;719	1.78	24	1	15	8	10	12	10	2.82e-46	4.8	5.3	6	5.4	16893000	2218000	5490500	7151100	2033300	145630
Q53H15;P51654;I6QTG3;B4DTD8;Q8IYG2;H0Y3U6	Q53H15;P51654;I6QTG3;B4DTD8;Q8IYG2;H0Y3U6	6;6;6;5;5;3	6;6;6;5;5;3	6;6;6;5;5;3	Glypican-3;Secreted glypican-3	GPC3	>tr|Q53H15|Q53H15_HUMAN Glypican 3 variant (Fragment) OS=Homo sapiens GN=GPC3 PE=2 SV=1;>sp|P51654|GPC3_HUMAN Glypican-3 OS=Homo sapiens GN=GPC3 PE=1 SV=1;>tr|I6QTG3|I6QTG3_HUMAN Glypican 3 isoform 2 OS=Homo sapiens GN=GPC3 PE=2 SV=1;>tr|B4DTD8|B4DTD8_HUMA		6	6	6	6	6	6	5	5	6	6	5	5	6	6	5	5	10.9	10.9	10.9	65.594	580	580;580;580;564;580;256	1.76	16	14	7	10	8	12	7	1.56e-95	10.9	10.9	10	10	10690000	1046800	3490500	4852100	1301000	356350
V9HW63;Q13162;H7C3T4;A6NJJ0;A6NG45	V9HW63;Q13162;H7C3T4	11;11;9;2;2	7;7;5;2;2	7;7;5;2;2	Peroxiredoxin-4	PRDX4	>tr|V9HW63|V9HW63_HUMAN Epididymis secretory sperm binding protein Li 97n OS=Homo sapiens GN=HEL-S-97n PE=2 SV=1;>sp|Q13162|PRDX4_HUMAN Peroxiredoxin-4 OS=Homo sapiens GN=PRDX4 PE=1 SV=1;>tr|H7C3T4|H7C3T4_HUMAN Peroxiredoxin-4 (Fragment) OS=Homo sapiens GN		5	11	7	7	7	11	11	11	4	7	7	7	4	7	7	7	52.4	41.7	41.7	30.54	271	271;271;161;185;186	2.44		29	23	7	15	14	16	8.42e-76	24.7	52.4	52.4	52.4	543130000	49159000	345470000	101890000	46614000	30174000
P06733;A0A024R4F1;E2DRY6;K7EM90;A4UCS8;A4QMW8;L0R6S1;B4DUJ6	P06733;A0A024R4F1;E2DRY6	35;35;25;16;13;10;1;1	35;35;25;16;13;10;1;1	26;26;22;8;6;9;1;0	Alpha-enolase;Enolase	ENO1	>sp|P06733|ENOA_HUMAN Alpha-enolase OS=Homo sapiens GN=ENO1 PE=1 SV=2;>tr|A0A024R4F1|A0A024R4F1_HUMAN Enolase 1, (Alpha), isoform CRA_a OS=Homo sapiens GN=ENO1 PE=3 SV=1;>tr|E2DRY6|E2DRY6_HUMAN Enolase OS=Homo sapiens PE=2 SV=1		8	35	35	26	27	35	32	34	27	35	32	34	21	26	24	26	82.5	82.5	71.7	47.168	434	434;434;338;195;166;135;108;273	2.05	117	387	147	104	200	161	186	0	66.1	82.5	79.3	82	7759000000	349230000	4274800000	1497800000	1637200000	235120000
Q59EZ3;P11717;Q13661;Q13660;S4R328	Q59EZ3;P11717	20;20;1;1;1	20;20;1;1;1	20;20;1;1;1	Cation-independent mannose-6-phosphate receptor	IGF2R	>tr|Q59EZ3|Q59EZ3_HUMAN Insulin-like growth factor 2 receptor variant (Fragment) OS=Homo sapiens PE=1 SV=1;>sp|P11717|MPRI_HUMAN Cation-independent mannose-6-phosphate receptor OS=Homo sapiens GN=IGF2R PE=1 SV=3		5	20	20	20	7	18	19	18	7	18	19	18	7	18	19	18	10.3	10.3	10.3	266.11	2414	2414;2491;24;24;185	1	62			7	18	19	18	1.76e-68	3.4	8.8	9.9	9.4	41308000	748870	16303000	14416000	9840900	263110
V9HWK1;P60174;Q53HE2;B4DUI5;Q2QD09;U3KPZ0;U3KQF3;U3KPS5	V9HWK1;P60174;Q53HE2;B4DUI5;Q2QD09	18;18;17;15;11;8;7;3	18;18;17;15;11;8;7;3	18;18;17;15;11;8;7;3	Triosephosphate isomerase	TPI1	>tr|V9HWK1|V9HWK1_HUMAN Triosephosphate isomerase OS=Homo sapiens GN=HEL-S-49 PE=2 SV=1;>sp|P60174|TPIS_HUMAN Triosephosphate isomerase OS=Homo sapiens GN=TPI1 PE=1 SV=3;>tr|Q53HE2|Q53HE2_HUMAN Triosephosphate isomerase (Fragment) OS=Homo sapiens PE=2 SV=1		8	18	18	18	17	18	18	18	17	18	18	18	17	18	18	18	88.4	88.4	88.4	26.669	249	249;286;249;213;249;113;98;39	2.08	52	179	77	54	93	74	87	7.23e-290	88	88.4	88.4	88.4	2473900000	162420000	1421000000	459520000	430940000	137440000
Q06830;A0A0A0MSI0;B2R4P2;A0A0A0MRQ5	Q06830;A0A0A0MSI0;B2R4P2	22;19;18;9	22;19;18;9	17;15;13;4	Peroxiredoxin-1	PRDX1	>sp|Q06830|PRDX1_HUMAN Peroxiredoxin-1 OS=Homo sapiens GN=PRDX1 PE=1 SV=1;>tr|A0A0A0MSI0|A0A0A0MSI0_HUMAN Peroxiredoxin-1 (Fragment) OS=Homo sapiens GN=PRDX1 PE=1 SV=1;>tr|B2R4P2|B2R4P2_HUMAN cDNA, FLJ92164, highly similar to Homo sapiens peroxiredoxin 1 (		4	22	22	17	17	21	21	20	17	21	21	20	13	16	16	15	80.4	80.4	60.3	22.11	199	199;171;199;97	2.48	29	84	159	59	82	68	63	3.05e-137	71.4	80.4	80.4	79.9	2340400000	213260000	1471300000	435670000	220190000	130020000
E9PS65	E9PS65	8	1	1		HSPA8	>tr|E9PS65|E9PS65_HUMAN Heat shock cognate 71 kDa protein (Fragment) OS=Homo sapiens GN=HSPA8 PE=1 SV=1		1	8	1	1	7	7	8	8	1	0	1	1	1	0	1	1	41.3	2.2	2.2	24.853	223	223	2	1	1	1	1		1	1	2.36e-68	35	39	41.3	41.3	132430000	8817600	55467000	43533000	24616000	7357400
P07711;B3KQK4;A5PLM9;A0A024R276;Q5T8F0;Q5K630;Q9HBQ7	P07711;B3KQK4;A5PLM9;A0A024R276;Q5T8F0	3;3;3;3;2;1;1	3;3;3;3;2;1;1	3;3;3;3;2;1;1	Cathepsin L1;Cathepsin L1 heavy chain;Cathepsin L1 light chain	CTSL1	>sp|P07711|CATL1_HUMAN Cathepsin L1 OS=Homo sapiens GN=CTSL PE=1 SV=2;>tr|B3KQK4|B3KQK4_HUMAN cDNA FLJ90619 fis, clone PLACE1002374, highly similar to Cathepsin L (EC 3.4.22.15) OS=Homo sapiens PE=2 SV=1;>tr|A5PLM9|A5PLM9_HUMAN Cathepsin L1 OS=Homo sapiens		7	3	3	3	2	3	3	3	2	3	3	3	2	3	3	3	10.8	10.8	10.8	37.564	333	333;333;333;333;225;51;151	2		11		2	3	3	3	7.53e-09	6.6	10.8	10.8	10.8	8514500	1187400	3188900	3121800	1016400	567630
Q9UBB4;Q7Z524;B1AHE4;Q9NTC6;B1AHE3	Q9UBB4;Q7Z524	9;7;4;1;1	9;7;4;1;1	9;7;4;1;1	Ataxin-10	ATXN10	>sp|Q9UBB4|ATX10_HUMAN Ataxin-10 OS=Homo sapiens GN=ATXN10 PE=1 SV=1;>tr|Q7Z524|Q7Z524_HUMAN HUMEEP OS=Homo sapiens PE=2 SV=1		5	9	9	9	3	9	8	8	3	9	8	8	3	9	8	8	27.4	27.4	27.4	53.488	475	475;453;197;86;126	2		28		3	9	8	8	2.49e-89	9.5	27.4	24.4	24.4	10095000	689250	5703100	1881400	1821200	288430
Q9H1B7	Q9H1B7	2	2	2	Interferon regulatory factor 2-binding protein-like	IRF2BPL	>sp|Q9H1B7|I2BPL_HUMAN Interferon regulatory factor 2-binding protein-like OS=Homo sapiens GN=IRF2BPL PE=1 SV=1		1	2	2	2	1	2	2	2	1	2	2	2	1	2	2	2	3.3	3.3	3.3	82.658	796	796	2.25	1	4	3	1	3	2	2	3.56e-13	1.4	3.3	3.3	3.3	2019400	73527	1351700	269870	324320	51779
P78310;A0A024QYU8	P78310	3;1	3;1	3;1	Coxsackievirus and adenovirus receptor	CXADR	>sp|P78310|CXAR_HUMAN Coxsackievirus and adenovirus receptor OS=Homo sapiens GN=CXADR PE=1 SV=1		2	3	3	3	1	3	3	3	1	3	3	3	1	3	3	3	12.3	12.3	12.3	40.029	365	365;179	2.32	1	11	7	2	6	6	5	8.12e-16	3.3	12.3	12.3	12.3	7055800	457350	3211700	2462500	924160	251990
P36955;I3L4N7;I3L4Z0;I3L107;I3L2R7;CON__Q95121;I3L4F9;I3L3Z3;I3L425;I3L1U4	P36955	17;7;5;4;4;4;3;3;1;1	17;7;5;4;4;4;3;3;1;1	17;7;5;4;4;4;3;3;1;1	Pigment epithelium-derived factor	SERPINF1	>sp|P36955|PEDF_HUMAN Pigment epithelium-derived factor OS=Homo sapiens GN=SERPINF1 PE=1 SV=4		10	17	17	17	14	16	16	16	14	16	16	16	14	16	16	16	47.1	47.1	47.1	46.312	418	418;138;128;99;132;416;91;111;87;114	1.97	6	84	3	16	26	27	24	1.03e-223	40.4	45	45	45	149890000	23562000	52476000	54855000	18998000	5995600
Q08380;B4DVE1;B3KP88;B4DDG4;B4DWA8;B4DI70;K7EP36;K7ESM3;K7EKQ5;K7ERZ6;K7EJD3;K7ES75;K7EN99;K7EJY8;K7EQT9	Q08380;B4DVE1;B3KP88;B4DDG4;B4DWA8;B4DI70	20;19;16;16;15;14;8;5;5;3;3;2;2;2;1	20;19;16;16;15;14;8;5;5;3;3;2;2;2;1	20;19;16;16;15;14;8;5;5;3;3;2;2;2;1	Galectin-3-binding protein	LGALS3BP	>sp|Q08380|LG3BP_HUMAN Galectin-3-binding protein OS=Homo sapiens GN=LGALS3BP PE=1 SV=1;>tr|B4DVE1|B4DVE1_HUMAN cDNA FLJ53478, highly similar to Galectin-3-binding protein OS=Homo sapiens PE=2 SV=1;>tr|B3KP88|B3KP88_HUMAN cDNA FLJ31415 fis, clone NT2NE2000		15	20	20	20	13	18	19	18	13	18	19	18	13	18	19	18	39.7	39.7	39.7	65.33	585	585;573;481;485;466;413;259;209;210;131;205;88;113;144;48	1.2	94	12	5	20	30	34	27	7.92e-272	32.8	37.6	37.8	39.3	372530000	23588000	131170000	150200000	67577000	11642000
P16035;A0A024R8V7;B4DFW2;K7EIX4	P16035;A0A024R8V7;B4DFW2	9;8;5;2	9;8;5;2	8;8;5;2	Metalloproteinase inhibitor 2	TIMP2	>sp|P16035|TIMP2_HUMAN Metalloproteinase inhibitor 2 OS=Homo sapiens GN=TIMP2 PE=1 SV=2;>tr|A0A024R8V7|A0A024R8V7_HUMAN TIMP metallopeptidase inhibitor 2, isoform CRA_b OS=Homo sapiens GN=TIMP2 PE=4 SV=1;>tr|B4DFW2|B4DFW2_HUMAN Metalloproteinase inhibitor		4	9	9	8	6	8	6	8	6	8	6	8	6	8	6	7	35.5	35.5	33.2	24.399	220	220;179;143;109	3			32	7	9	7	9	4.7e-68	25.9	33.2	25.9	26.4	30084000	5062600	14893000	7856700	2271900	1671300
P05067;E9PG40;A0A0A0MRG2;B4DGD0;B4DJT9;B4DQM1;H7C0V9;B4DM00;B4DMD5;B7Z313;H7C2L2;L7XE61	P05067;E9PG40;A0A0A0MRG2;B4DGD0;B4DJT9;B4DQM1;H7C0V9;B4DM00;B4DMD5	24;22;21;21;20;20;18;18;15;5;4;2	24;22;21;21;20;20;18;18;15;5;4;2	23;21;20;20;19;19;17;17;14;5;4;2	Amyloid beta A4 protein;N-APP;Soluble APP-alpha;Soluble APP-beta;C99;Beta-amyloid protein 42;Beta-amyloid protein 40;C83;P3(42);P3(40);C80;Gamma-secretase C-terminal fragment 59;Gamma-secretase C-terminal fragment 57;Gamma-secretase C-terminal fragment 50;C31	APP	>sp|P05067|A4_HUMAN Amyloid beta A4 protein OS=Homo sapiens GN=APP PE=1 SV=3;>tr|E9PG40|E9PG40_HUMAN Amyloid beta A4 protein OS=Homo sapiens GN=APP PE=1 SV=1;>tr|A0A0A0MRG2|A0A0A0MRG2_HUMAN Amyloid beta A4 protein OS=Homo sapiens GN=APP PE=1 SV=1;>tr|B4DGD		12	24	24	23	17	22	22	21	17	22	22	21	16	21	21	20	37.9	37.9	36.9	86.942	770	770;714;660;714;660;680;485;528;622;278;181;33	1.19	144	20	6	29	49	47	45	0	30.8	36.9	35.8	35.5	385510000	18533000	160040000	120710000	86234000	8031500
Q96SM3;B4DZY4;Q8N2F1;Q8N2E1	Q96SM3;B4DZY4;Q8N2F1;Q8N2E1	10;8;7;5	10;8;7;5	10;8;7;5	Probable carboxypeptidase X1	CPXM1	>sp|Q96SM3|CPXM1_HUMAN Probable carboxypeptidase X1 OS=Homo sapiens GN=CPXM1 PE=2 SV=2;>tr|B4DZY4|B4DZY4_HUMAN cDNA FLJ56273, highly similar to Probable carboxypeptidase X (EC 3.4.17.-) OS=Homo sapiens PE=2 SV=1;>tr|Q8N2F1|Q8N2F1_HUMAN cDNA PSEC0206 fis, c		4	10	10	10	7	8	7	8	7	8	7	8	7	8	7	8	18	18	18	81.667	734	734;510;430;477	1	30			7	8	7	8	2.78e-63	11.6	15.4	12.5	14	27878000	1562200	12058000	8411300	5846300	733630
O00425;F8WD15;B4DKT5	O00425	8;2;1	8;2;1	6;2;0	Insulin-like growth factor 2 mRNA-binding protein 3	IGF2BP3	>sp|O00425|IF2B3_HUMAN Insulin-like growth factor 2 mRNA-binding protein 3 OS=Homo sapiens GN=IGF2BP3 PE=1 SV=2		3	8	8	6	4	8	8	8	4	8	8	8	3	6	6	6	17.3	17.3	13.3	63.704	579	579;81;300	2.56	3	14	28	5	15	14	11	3.51e-32	7.9	17.3	17.3	17.3	7336800	360450	4342800	2062500	571000	183420
Q6LAF9;B4DMY4;B4DL49;B3KUJ8;P07858;A0A024R374;A8K2H4	Q6LAF9;B4DMY4;B4DL49;B3KUJ8;P07858;A0A024R374;A8K2H4	2;2;2;2;2;2;1	2;2;2;2;2;2;1	2;2;2;2;2;2;1	Cathepsin B;Cathepsin B light chain;Cathepsin B heavy chain	CTSB	>tr|Q6LAF9|Q6LAF9_HUMAN Cathepsin B (Fragment) OS=Homo sapiens PE=2 SV=1;>tr|B4DMY4|B4DMY4_HUMAN cDNA FLJ59133, highly similar to Cathepsin B (EC 3.4.22.1) OS=Homo sapiens PE=2 SV=1;>tr|B4DL49|B4DL49_HUMAN cDNA FLJ58073, moderately similar to Cathepsin B (		7	2	2	2	1	2	2	1	1	2	2	1	1	2	2	1	14.9	14.9	14.9	21.237	195	195;245;273;276;339;339;339	2.3		7	3	1	4	3	2	5.12e-19	5.6	14.9	14.9	5.6	2011300	182870	1154500	428800	245120	201130
H7BXD5;B7Z322;P28676;H7C2Z6;C9JIZ3	H7BXD5;B7Z322;P28676;H7C2Z6	5;5;5;4;2	5;5;5;4;2	5;5;5;4;2	Grancalcin	GCA	>tr|H7BXD5|H7BXD5_HUMAN Grancalcin OS=Homo sapiens GN=GCA PE=1 SV=1;>tr|B7Z322|B7Z322_HUMAN cDNA FLJ52146, highly similar to Grancalcin OS=Homo sapiens PE=2 SV=1;>sp|P28676|GRAN_HUMAN Grancalcin OS=Homo sapiens GN=GCA PE=1 SV=2;>tr|H7C2Z6|H7C2Z6_HUMAN Gran		5	5	5	5	3	5	5	4	3	5	5	4	3	5	5	4	35.4	35.4	35.4	22.109	198	198;198;217;146;132	2.53	4	7	21	6	10	9	7	6.69e-21	14.1	35.4	35.4	25.3	35979000	6552300	13467000	10207000	5752400	3270800
P61769;H0YL18;B4E0X1;H0YLF3;F5H6I0;A6XND9;A6XMH4;A6XMH5	P61769;H0YL18;B4E0X1;H0YLF3;F5H6I0;A6XND9;A6XMH4;A6XMH5	4;4;4;3;3;3;3;2	4;4;4;3;3;3;3;2	4;4;4;3;3;3;3;2	Beta-2-microglobulin;Beta-2-microglobulin form pI 5.3	B2M	>sp|P61769|B2MG_HUMAN Beta-2-microglobulin OS=Homo sapiens GN=B2M PE=1 SV=1;>tr|H0YL18|H0YL18_HUMAN Beta-2-microglobulin OS=Homo sapiens GN=B2M PE=1 SV=1;>tr|B4E0X1|B4E0X1_HUMAN Beta-2-microglobulin OS=Homo sapiens PE=2 SV=1;>tr|H0YLF3|H0YLF3_HUMAN Beta-2-		8	4	4	4	3	4	4	4	3	4	4	4	3	4	4	4	37.8	37.8	37.8	13.714	119	119;122;122;71;101;101;124;92	3			26	4	8	8	6	2.14e-24	19.3	37.8	37.8	37.8	85642000	16045000	28760000	32006000	8832000	10705000
Q6QN92;Q6IAT2;Q53XL7;P23434	Q6QN92;Q6IAT2;Q53XL7;P23434	2;2;2;2	2;2;2;2	2;2;2;2	Glycine cleavage system H protein, mitochondrial	GCSH	>tr|Q6QN92|Q6QN92_HUMAN Mitochondrial glycine cleavage system H-protein (Fragment) OS=Homo sapiens PE=2 SV=1;>tr|Q6IAT2|Q6IAT2_HUMAN GCSH protein OS=Homo sapiens GN=GCSH PE=2 SV=1;>tr|Q53XL7|Q53XL7_HUMAN Glycine cleavage system protein H (Aminomethyl carri		4	2	2	2	1	2	1	2	1	2	1	2	1	2	1	2	24	24	24	13.813	125	125;173;173;173	3			6	1	2	1	2	4.84e-08	8	24	8	24	2120900	135800	1097300	712340	175460	530230
P12814;A0A024R694;H9KV75;B7Z565;Q86TX4;B4DFY0;B3KUX9;B7Z2W3;A1L0V1;G3V2N5;B4DRP5;H7C5W8;G3V2W4;H0YJW3;H0YJ11;P35609;B7Z4V1;G3V2X9;B7Z2N5;G3V5M4;Q5ZEZ4;B7Z4P6;Q59FD9;F6THM6;G3V380;G3V2E8;D6RH00;B3W6H3;B7Z4P8	P12814;A0A024R694;H9KV75;B7Z565;Q86TX4;B4DFY0	52;52;43;42;29;27;23;22;17;16;15;15;13;13;12;12;8;7;7;6;5;4;4;4;3;3;1;1;1	52;52;43;42;29;27;23;22;17;16;15;15;13;13;12;12;8;7;7;6;5;4;4;4;3;3;1;1;1	33;33;29;28;16;18;17;17;13;9;8;10;8;9;9;1;1;4;1;2;2;0;0;0;1;1;0;0;0	Alpha-actinin-1	ACTN1	>sp|P12814|ACTN1_HUMAN Alpha-actinin-1 OS=Homo sapiens GN=ACTN1 PE=1 SV=2;>tr|A0A024R694|A0A024R694_HUMAN Actinin, alpha 1, isoform CRA_a OS=Homo sapiens GN=ACTN1 PE=4 SV=1;>tr|H9KV75|H9KV75_HUMAN Alpha-actinin-1 OS=Homo sapiens GN=ACTN1 PE=1 SV=1;>tr|B7Z5		29	52	52	33	31	50	44	49	31	50	44	49	19	32	27	32	68.4	68.4	49	103.06	892	892;892;822;822;533;534;472;597;309;261;255;297;238;251;207;894;284;144;803;126;86;649;664;686;72;85;72;74;388	1.17	312	50	7	46	116	97	110	0	44.8	66.5	62.4	67	821960000	12133000	458230000	125680000	225920000	12843000
E9PNW4;Q6FHM9;P13987;E9PR17;H0YET2	E9PNW4;Q6FHM9;P13987;E9PR17	3;3;3;3;1	3;3;3;3;1	3;3;3;3;1	CD59 glycoprotein	CD59	>tr|E9PNW4|E9PNW4_HUMAN CD59 glycoprotein OS=Homo sapiens GN=CD59 PE=1 SV=1;>tr|Q6FHM9|Q6FHM9_HUMAN CD59 antigen, complement regulatory protein, isoform CRA_b OS=Homo sapiens GN=CD59 PE=2 SV=1;>sp|P13987|CD59_HUMAN CD59 glycoprotein OS=Homo sapiens GN=CD59		5	3	3	3	1	3	3	2	1	3	3	2	1	3	3	2	29.6	29.6	29.6	11.985	108	108;128;128;130;52	3			12	1	4	4	3	1.49e-13	7.4	29.6	29.6	18.5	10136000	604000	4387400	4480200	664710	2027200
A0A024R462;B7ZLE5;P02751;Q6N084;Q68CX6;Q59G22;B4DU16;B4DTK1;H0Y7Z1;Q6MZF4;Q5CZ99;A6YID5;A6YID3;A6YID2;A6YID6;A6YID4;Q9UQS6;O95617;Q6PJE5;B4DN21;B4DTH2;Q9H382;Q7L553;Q53S27	A0A024R462;B7ZLE5;P02751	64;62;62;30;30;29;28;27;27;26;24;15;15;15;15;13;12;12;8;8;8;5;5;4	64;62;62;30;30;29;28;27;27;26;24;15;15;15;15;13;12;12;8;8;8;5;5;4	13;13;13;4;3;3;3;3;3;9;3;2;2;2;2;2;2;2;1;1;1;1;1;1	Fibronectin;Anastellin;Ugl-Y1;Ugl-Y2;Ugl-Y3	FN1	>tr|A0A024R462|A0A024R462_HUMAN Fibronectin 1, isoform CRA_n OS=Homo sapiens GN=FN1 PE=4 SV=1;>tr|B7ZLE5|B7ZLE5_HUMAN FN1 protein OS=Homo sapiens GN=FN1 PE=2 SV=1;>sp|P02751|FINC_HUMAN Fibronectin OS=Homo sapiens GN=FN1 PE=1 SV=4		24	64	64	13	49	63	63	64	49	63	63	64	8	13	13	13	39.7	39.7	7.6	259.21	2355	2355;2240;2386;1034;2146;1011;894;1014;1103;1103;787;524;588;613;644;523;354;379;268;306;337;163;211;137	1.27	339	58	28	78	112	127	108	0	30.9	38.5	39.3	39.7	704580000	32124000	322300000	200500000	149660000	5871500
P05186;B2R6Q2;A0A024RAG0;B7Z1D1;Q9UIL5;G8I0M6;B1ANL0	P05186;B2R6Q2;A0A024RAG0;B7Z1D1;Q9UIL5	7;7;7;5;4;1;1	7;7;7;5;4;1;1	7;7;7;5;4;1;1	Alkaline phosphatase, tissue-nonspecific isozyme;Alkaline phosphatase	ALPL	>sp|P05186|PPBT_HUMAN Alkaline phosphatase, tissue-nonspecific isozyme OS=Homo sapiens GN=ALPL PE=1 SV=4;>tr|B2R6Q2|B2R6Q2_HUMAN Alkaline phosphatase OS=Homo sapiens PE=2 SV=1;>tr|A0A024RAG0|A0A024RAG0_HUMAN Alkaline phosphatase OS=Homo sapiens GN=ALPL PE=		7	7	7	7	4	6	6	7	4	6	6	7	4	6	6	7	16.2	16.2	16.2	57.304	524	524;524;524;472;341;48;216	1.61	26	12	8	6	13	14	13	4.98e-41	9.2	13.5	13.7	16.2	25289000	727410	11953000	5293700	7314500	842960
P29120;A1L3V6;Q59H85;D6RJA3	P29120;A1L3V6;Q59H85	14;13;12;2	14;13;12;2	14;13;12;2	Neuroendocrine convertase 1	PCSK1	>sp|P29120|NEC1_HUMAN Neuroendocrine convertase 1 OS=Homo sapiens GN=PCSK1 PE=1 SV=2;>tr|A1L3V6|A1L3V6_HUMAN Proprotein convertase subtilisin/kexin type 1 OS=Homo sapiens GN=PCSK1 PE=2 SV=1;>tr|Q59H85|Q59H85_HUMAN Proprotein convertase subtilisin/kexin typ		4	14	14	14	1	11	2	14	1	11	2	14	1	11	2	14	23.5	23.5	23.5	84.151	753	753;753;724;158	1.06	32	2		1	15	2	16	2.67e-72	1.2	17.9	3.2	23.5	42740000	42598	19613000	261030	22823000	949770
P54577;A0A0C4DGZ5	P54577;A0A0C4DGZ5	10;5	10;5	10;5	Tyrosine--tRNA ligase, cytoplasmic	YARS	>sp|P54577|SYYC_HUMAN Tyrosine--tRNA ligase, cytoplasmic OS=Homo sapiens GN=YARS PE=1 SV=4;>tr|A0A0C4DGZ5|A0A0C4DGZ5_HUMAN Tyrosine--tRNA ligase OS=Homo sapiens GN=YARS PE=1 SV=1		2	10	10	10	5	10	7	10	5	10	7	10	5	10	7	10	22	22	22	59.143	528	528;388	2.63		16	27	5	15	10	13	1.08e-26	9.1	22	16.3	22	14212000	353420	10296000	1818900	1744300	308970
P35443;E7ES19;B7Z832	P35443;E7ES19;B7Z832	5;4;4	5;4;4	5;4;4	Thrombospondin-4	THBS4	>sp|P35443|TSP4_HUMAN Thrombospondin-4 OS=Homo sapiens GN=THBS4 PE=1 SV=2;>tr|E7ES19|E7ES19_HUMAN Thrombospondin-4 OS=Homo sapiens GN=THBS4 PE=1 SV=1;>tr|B7Z832|B7Z832_HUMAN cDNA FLJ51409, highly similar to Thrombospondin-4 OS=Homo sapiens PE=2 SV=1		3	5	5	5	2	5	4	5	2	5	4	5	2	5	4	5	8.2	8.2	8.2	105.87	961	961;870;870	1.06	16	1		2	5	4	6	2.67e-39	3.1	8.2	6.9	8.2	6724200	243070	3525100	1270800	1685200	146180
H7C144	H7C144	19	1	1		ACTN4	>tr|H7C144|H7C144_HUMAN Alpha-actinin-4 (Fragment) OS=Homo sapiens GN=ACTN4 PE=1 SV=1		1	19	1	1	13	19	17	18	0	1	1	1	0	1	1	1	70.8	2.6	2.6	39.001	342	342	1	3				1	1	1	0	47.4	70.8	62.6	62.6	298440000	5346900	164910000	48942000	79243000	11053000
P15121;A0A024R7A8;Q59EL5;E9PCX2;E9PEF9;O15289;C9JRZ8;A4D1P0	P15121;A0A024R7A8;Q59EL5;E9PCX2	15;15;9;9;5;1;1;1	15;15;9;9;5;1;1;1	15;15;9;9;5;1;1;1	Aldose reductase	AKR1B1	>sp|P15121|ALDR_HUMAN Aldose reductase OS=Homo sapiens GN=AKR1B1 PE=1 SV=3;>tr|A0A024R7A8|A0A024R7A8_HUMAN Aldo-keto reductase family 1, member B1 (Aldose reductase), isoform CRA_a OS=Homo sapiens GN=AKR1B1 PE=4 SV=1;>tr|Q59EL5|Q59EL5_HUMAN Aldo-keto reduc		8	15	15	15	8	14	12	14	8	14	12	14	8	14	12	14	52.2	52.2	52.2	35.853	316	316;316;260;263;102;22;316;362	2.05	6	58	10	9	29	16	20	3.9e-100	28.2	48.7	41.8	45.3	144450000	9001900	81833000	21888000	31724000	5777900
O75131;A0A024R994	O75131;A0A024R994	1;1	1;1	1;1	Copine-3	CPNE3	>sp|O75131|CPNE3_HUMAN Copine-3 OS=Homo sapiens GN=CPNE3 PE=1 SV=1;>tr|A0A024R994|A0A024R994_HUMAN Copine III, isoform CRA_a OS=Homo sapiens GN=CPNE3 PE=4 SV=1		2	1	1	1	1	1	1	1	1	1	1	1	1	1	1	1	3	3	3	60.13	537	537;537	1.83	2	3	1	1	1	3	1	0.0022141	3	3	3	3	631460	53150	182450	352390	43470	21049
P09429;A0A024RDR0;Q5T7C4;B7Z965;Q59GW1;B3KQ05;B2RPK0;D3DQY9;Q75MM1;Q9NYD7;Q53TD0;P23497	P09429;A0A024RDR0;Q5T7C4;B7Z965;Q59GW1;B3KQ05;B2RPK0;D3DQY9;Q75MM1	10;10;9;9;9;6;6;5;5;3;2;2	10;10;9;9;9;6;6;5;5;3;2;2	8;8;8;8;8;5;5;4;4;2;2;2	High mobility group protein B1;Putative high mobility group protein B1-like 1	HMGB1;HMGB1P1;hCG_1991922;WUGSC:H_NH0244E06.1	>sp|P09429|HMGB1_HUMAN High mobility group protein B1 OS=Homo sapiens GN=HMGB1 PE=1 SV=3;>tr|A0A024RDR0|A0A024RDR0_HUMAN High-mobility group box 1, isoform CRA_a OS=Homo sapiens GN=HMGB1 PE=4 SV=1;>tr|Q5T7C4|Q5T7C4_HUMAN High mobility group protein B1 OS=H		12	10	10	8	8	10	10	10	8	10	10	10	7	8	8	8	43.7	43.7	34	24.893	215	215;215;158;174;176;176;211;188;191;50;843;879	2.2	31	93	70	30	54	53	57	4.91e-126	39.5	43.7	43.7	43.7	616760000	33768000	379920000	88951000	114120000	47443000
Q9UJC5	Q9UJC5	3	3	3	SH3 domain-binding glutamic acid-rich-like protein 2	SH3BGRL2	>sp|Q9UJC5|SH3L2_HUMAN SH3 domain-binding glutamic acid-rich-like protein 2 OS=Homo sapiens GN=SH3BGRL2 PE=1 SV=2		1	3	3	3	2	3	3	3	2	3	3	3	2	3	3	3	36.4	36.4	36.4	12.326	107	107	3			11	2	3	3	3	1.53e-11	24.3	36.4	36.4	36.4	2858400	161710	1785400	655630	255660	317600
Q6FHV6;P09104;A8K3B0;F5H0C8;D3DTL4;F5H1C3;U3KQP4;Q9NPL4;U3KQQ1	Q6FHV6;P09104;A8K3B0;F5H0C8	20;20;19;14;5;4;3;3;1	16;16;16;12;2;3;3;2;1	14;14;14;10;0;3;3;0;0	Gamma-enolase;Enolase	ENO2	>tr|Q6FHV6|Q6FHV6_HUMAN ENO2 protein OS=Homo sapiens GN=ENO2 PE=1 SV=1;>sp|P09104|ENOG_HUMAN Gamma-enolase OS=Homo sapiens GN=ENO2 PE=1 SV=3;>tr|A8K3B0|A8K3B0_HUMAN cDNA FLJ77877, highly similar to Human ENO2 neuron specific (gamma) enolase OS=Homo sapiens		9	20	16	14	14	20	19	19	13	16	16	16	11	14	14	14	70.3	57.1	53.9	47.268	434	434;434;434;315;341;103;73;154;86	1.99	7	98	6	18	36	28	29	5.26e-304	47.9	70.3	69.8	69.8	776030000	23535000	415470000	154280000	182750000	25033000
D6REQ6;D6RHI9;O00584;A6XND5;A0A087WZM2;H0YAE9	D6REQ6;D6RHI9;O00584;A6XND5;A0A087WZM2;H0YAE9	5;5;5;5;4;3	5;5;5;5;4;3	5;5;5;5;4;3	Ribonuclease T2	RNASET2	>tr|D6REQ6|D6REQ6_HUMAN Ribonuclease T2 OS=Homo sapiens GN=RNASET2 PE=1 SV=1;>tr|D6RHI9|D6RHI9_HUMAN Ribonuclease T2 (Fragment) OS=Homo sapiens GN=RNASET2 PE=1 SV=5;>sp|O00584|RNT2_HUMAN Ribonuclease T2 OS=Homo sapiens GN=RNASET2 PE=1 SV=2;>tr|A6XND5|A6XND		6	5	5	5	3	5	5	5	3	5	5	5	3	5	5	5	29.8	29.8	29.8	25.308	218	218;254;256;307;306;185	2.42		21	15	6	10	10	10	1.94e-46	15.1	29.8	29.8	29.8	15776000	2000900	8000300	4262000	1512600	876430
Q6FHM2;P62879;E7EP32;C9JIS1;C9JXA5;C9JZN1;Q9HAV0;A8K3F6;F5H8J8;F5H100;F5H0S8;Q59G26;E9PCP0;P16520;F1T0G5;F1T0G4;C9JD14;B4DLV5;H7C5J5	Q6FHM2;P62879;E7EP32;C9JIS1;C9JXA5;C9JZN1	9;9;8;7;7;6;4;3;2;2;2;2;2;2;2;2;1;1;1	3;3;2;3;3;2;1;1;0;0;0;0;0;0;0;0;0;0;1	3;3;2;3;3;2;1;1;0;0;0;0;0;0;0;0;0;0;1	Guanine nucleotide-binding protein G(I)/G(S)/G(T) subunit beta-2	GNB2	>tr|Q6FHM2|Q6FHM2_HUMAN GNB2 protein OS=Homo sapiens GN=GNB2 PE=2 SV=1;>sp|P62879|GBB2_HUMAN Guanine nucleotide-binding protein G(I)/G(S)/G(T) subunit beta-2 OS=Homo sapiens GN=GNB2 PE=1 SV=3;>tr|E7EP32|E7EP32_HUMAN Guanine nucleotide-binding protein G(I)/		19	9	3	3	6	8	9	9	1	2	3	3	1	2	3	3	34.1	12.9	12.9	37.331	340	340;340;296;232;251;152;340;340;232;232;265;327;339;340;340;340;79;153;165	2		10		1	3	3	3	1.31e-41	24.7	30.6	34.1	34.1	90681000	13554000	40399000	24896000	11833000	5037800
K7EJH8	K7EJH8	6	2	2		ACTN4	>tr|K7EJH8|K7EJH8_HUMAN Alpha-actinin-4 (Fragment) OS=Homo sapiens GN=ACTN4 PE=1 SV=1		1	6	2	2	4	6	5	6	1	2	1	2	1	2	1	2	48.4	18.7	18.7	21.43	182	182	1.23	10	3		1	6	2	4	3.68e-93	33	48.4	38.5	48.4	117820000	2233600	65202000	19587000	30796000	8415600
P24592;F8VYK9	P24592;F8VYK9	2;1	2;1	2;1	Insulin-like growth factor-binding protein 6	IGFBP6	>sp|P24592|IBP6_HUMAN Insulin-like growth factor-binding protein 6 OS=Homo sapiens GN=IGFBP6 PE=1 SV=1;>tr|F8VYK9|F8VYK9_HUMAN Insulin-like growth factor-binding protein 6 OS=Homo sapiens GN=IGFBP6 PE=1 SV=1		2	2	2	2	1	1	2	2	1	1	2	2	1	1	2	2	10.4	10.4	10.4	25.322	240	240;238	2		6		1	1	2	2	6.09e-19	4.2	6.2	10.4	10.4	3567000	852980	374880	1667000	672080	237800
P63244;E9KL35;D6RAC2;J3KPE3;D6REE5;H0YAF8;D6RHH4;H0YAM7;H0Y8W2;D6R9Z1;D6R9L0;D6RFX4;B4DVD2;D6RBD0;H0Y8R5;D6RF23;D6RAU2;E9PD14;D6RFZ9;B4E0C3;D6RGK8;D6RHJ5;D6R909;B4DWC6;H0Y9P0;I3QNU9;D6RDI0	P63244;E9KL35;D6RAC2;J3KPE3;D6REE5;H0YAF8;D6RHH4;H0YAM7;H0Y8W2;D6R9Z1;D6R9L0;D6RFX4;B4DVD2	17;17;14;14;12;11;11;11;11;10;10;9;9;8;7;6;6;6;6;5;4;4;4;4;3;2;1	17;17;14;14;12;11;11;11;11;10;10;9;9;8;7;6;6;6;6;5;4;4;4;4;3;2;1	17;17;14;14;12;11;11;11;11;10;10;9;9;8;7;6;6;6;6;5;4;4;4;4;3;2;1	Guanine nucleotide-binding protein subunit beta-2-like 1	GNB2L1	>sp|P63244|GBLP_HUMAN Guanine nucleotide-binding protein subunit beta-2-like 1 OS=Homo sapiens GN=GNB2L1 PE=1 SV=3;>tr|E9KL35|E9KL35_HUMAN Epididymis tissue sperm binding protein Li 3a OS=Homo sapiens PE=1 SV=1;>tr|D6RAC2|D6RAC2_HUMAN Guanine nucleotide-bi		27	17	17	17	16	17	17	17	16	17	17	17	16	17	17	17	73.2	73.2	73.2	35.076	317	317;317;269;273;321;198;233;247;274;237;300;194;221;160;138;101;147;153;198;153;71;86;116;160;83;126;39	2.1	16	110	31	27	50	39	41	0	67.8	73.2	73.2	73.2	376830000	32788000	205730000	74713000	63598000	17129000
O43707;Q96BG6;F5GXS2;B4E337;B4DSX0;K7EP19;B3W6H4	O43707;Q96BG6;F5GXS2	47;33;27;22;16;4;2	30;23;20;10;8;1;1	12;8;6;6;4;1;1	Alpha-actinin-4	ACTN4	>sp|O43707|ACTN4_HUMAN Alpha-actinin-4 OS=Homo sapiens GN=ACTN4 PE=1 SV=2;>tr|Q96BG6|Q96BG6_HUMAN ACTN4 protein (Fragment) OS=Homo sapiens GN=ACTN4 PE=2 SV=2;>tr|F5GXS2|F5GXS2_HUMAN Alpha-actinin-4 OS=Homo sapiens GN=ACTN4 PE=1 SV=2		7	47	30	12	32	46	44	45	21	30	28	29	8	12	12	12	63.9	45	18.6	104.85	911	911;634;521;562;416;105;133	1.18	160	33	1	31	53	58	52	0	45.2	63.1	60	60	826770000	14606000	461510000	129860000	220800000	12918000
H7BYN3;Q6LES8;Q00059;E5KSX8;E5KSU5;Q05D31;Q3SX57	H7BYN3;Q6LES8;Q00059;E5KSX8;E5KSU5;Q05D31;Q3SX57	2;2;2;2;2;1;1	2;2;2;2;2;1;1	2;2;2;2;2;1;1	Transcription factor A, mitochondrial	TFAM	>tr|H7BYN3|H7BYN3_HUMAN Transcription factor A, mitochondrial (Fragment) OS=Homo sapiens GN=TFAM PE=1 SV=1;>tr|Q6LES8|Q6LES8_HUMAN TFAM protein (Fragment) OS=Homo sapiens GN=TFAM PE=2 SV=1;>sp|Q00059|TFAM_HUMAN Transcription factor A, mitochondrial OS=Homo		7	2	2	2	0	2	2	2	0	2	2	2	0	2	2	2	8.2	8.2	8.2	25.567	219	219;246;246;246;246;99;103	2.86		1	6		2	3	2	0.00038544	0	8.2	8.2	8.2	11340000	0	6656000	3636200	1047700	567000
B7Z886;B7Z4N7;Q8IWW9;A0A024RA10;Q8IXQ5;A8K364	B7Z886;B7Z4N7;Q8IWW9;A0A024RA10;Q8IXQ5;A8K364	1;1;1;1;1;1	1;1;1;1;1;1	1;1;1;1;1;1	Kelch-like protein 7	KLHL7	>tr|B7Z886|B7Z886_HUMAN cDNA FLJ54973, highly similar to Homo sapiens kelch-like 7 (KLHL7), transcript variant 2, mRNA OS=Homo sapiens PE=2 SV=1;>tr|B7Z4N7|B7Z4N7_HUMAN cDNA FLJ52332, highly similar to Kelch-like protein 7 OS=Homo sapiens PE=2 SV=1;>tr|Q8I		6	1	1	1	0	1	0	1	0	1	0	1	0	1	0	1	17.5	17.5	17.5	16.279	143	143;510;538;564;586;586	3			2		1		1	1.22e-08	0	17.5	0	17.5	596980	0	525800	0	71188	54271
P13929;E5RI09;E5RG95;K7EPM1;K7EKN2;E5RGZ4	P13929;E5RI09;E5RG95;K7EPM1;K7EKN2;E5RGZ4	7;4;4;4;4;4	1;1;1;1;1;1	1;1;1;1;1;1	Beta-enolase;Enolase	ENO3	>sp|P13929|ENOB_HUMAN Beta-enolase OS=Homo sapiens GN=ENO3 PE=1 SV=5;>tr|E5RI09|E5RI09_HUMAN Beta-enolase (Fragment) OS=Homo sapiens GN=ENO3 PE=1 SV=1;>tr|E5RG95|E5RG95_HUMAN Beta-enolase (Fragment) OS=Homo sapiens GN=ENO3 PE=1 SV=1;>tr|K7EPM1|K7EPM1_HUMAN		6	7	1	1	3	7	6	6	0	1	1	1	0	1	1	1	20	3.7	3.7	46.986	434	434;148;154;196;212;283	2		3			1	1	1	2.07e-70	7.4	20	19.6	19.6	631170000	17214000	328590000	128670000	156700000	21764000
V9HWF5;P62937;A8K486;B2RE56;B4DM82;Q71V99;F8WE65;C9J5S7;Q9Y536;F5H284;A0A0B4J2A2;A0A075B767;A0A075B759;A2BFH1;B2RXF3;E5RIZ5;Q5JC46;Q5JC45	V9HWF5;P62937;A8K486;B2RE56;B4DM82;Q71V99;F8WE65;C9J5S7	15;15;15;13;12;12;9;9;3;3;3;3;3;2;2;1;1;1	15;15;15;13;12;12;9;9;3;3;3;3;3;2;2;1;1;1	14;14;14;12;11;11;8;8;2;2;2;2;2;1;2;1;0;0	Peptidyl-prolyl cis-trans isomerase A;Peptidyl-prolyl cis-trans isomerase	PPIA	>tr|V9HWF5|V9HWF5_HUMAN Peptidyl-prolyl cis-trans isomerase OS=Homo sapiens GN=HEL-S-69p PE=1 SV=1;>sp|P62937|PPIA_HUMAN Peptidyl-prolyl cis-trans isomerase A OS=Homo sapiens GN=PPIA PE=1 SV=2;>tr|A8K486|A8K486_HUMAN Peptidyl-prolyl cis-trans isomerase OS=		18	15	15	14	12	14	13	15	12	14	13	15	11	13	13	14	85.5	85.5	81.8	18.012	165	165;165;165;165;129;164;120;121;164;164;164;164;164;164;173;58;439;439	2.66	25	38	197	52	80	61	67	5.51e-149	63.6	81.8	78.2	85.5	1970900000	188200000	1305700000	323910000	153070000	131390000
V9HWI3;P07339;C9JH19;H7C469;F8WD96;H7C1V0;F8W787	V9HWI3;P07339;C9JH19;H7C469;F8WD96	13;13;9;7;7;5;5	13;13;9;7;7;5;5	13;13;9;7;7;5;5	Cathepsin D;Cathepsin D light chain;Cathepsin D heavy chain	CTSD	>tr|V9HWI3|V9HWI3_HUMAN Cathepsin D (Lysosomal aspartyl peptidase), isoform CRA_a OS=Homo sapiens GN=HEL-S-130P PE=2 SV=1;>sp|P07339|CATD_HUMAN Cathepsin D OS=Homo sapiens GN=CTSD PE=1 SV=1;>tr|C9JH19|C9JH19_HUMAN Cathepsin D (Fragment) OS=Homo sapiens GN=		7	13	13	13	9	11	12	11	9	11	12	11	9	11	12	11	43	43	43	44.552	412	412;412;299;262;276;189;199	2.09	5	78	14	19	27	26	25	2.58e-118	27.7	35.2	40.5	35.7	132970000	12682000	65829000	33620000	20841000	5318900
P25391	P25391	3	3	3	Laminin subunit alpha-1	LAMA1	>sp|P25391|LAMA1_HUMAN Laminin subunit alpha-1 OS=Homo sapiens GN=LAMA1 PE=1 SV=2		1	3	3	3	2	3	2	1	2	3	2	1	2	3	2	1	1.3	1.3	1.3	337.08	3075	3075	1.11	8	1		2	4	2	1	1.4e-11	1.1	1.3	1.1	0.3	2074800	66449	1406900	481230	120280	11591
D3DTX7;CON__Q862S4	D3DTX7	8;2	1;0	1;0		COL1A1	>tr|D3DTX7|D3DTX7_HUMAN Collagen, type I, alpha 1, isoform CRA_a OS=Homo sapiens GN=COL1A1 PE=4 SV=1		2	8	1	1	5	7	7	7	1	1	1	1	1	1	1	1	14.4	2.5	2.5	84.739	885	885;114	1	4			1	1	1	1	4.82e-68	9.3	12.2	12.2	12.2	35212000	2985900	11675000	14135000	6416500	664380
P22692;A0A024R1U8	P22692;A0A024R1U8	9;9	9;9	9;9	Insulin-like growth factor-binding protein 4	IGFBP4	>sp|P22692|IBP4_HUMAN Insulin-like growth factor-binding protein 4 OS=Homo sapiens GN=IGFBP4 PE=1 SV=2;>tr|A0A024R1U8|A0A024R1U8_HUMAN Insulin-like growth factor binding protein 4, isoform CRA_a OS=Homo sapiens GN=IGFBP4 PE=4 SV=1		2	9	9	9	9	9	9	9	9	9	9	9	9	9	9	9	40.3	40.3	40.3	27.934	258	258;258	2.28	7	52	33	21	26	22	23	1.62e-85	40.3	40.3	40.3	40.3	231600000	54131000	108780000	36861000	31828000	14475000
B3KQS1;B3KNF4;A0A0A0N0M1;O43490;B0AZU8;D6RIF3;A0A0A0N0N1	B3KQS1;B3KNF4;A0A0A0N0M1;O43490	11;11;11;11;4;1;1	11;11;11;11;4;1;1	11;11;11;11;4;1;1	Prominin-1	PROM1	>tr|B3KQS1|B3KQS1_HUMAN cDNA PSEC0102 fis, clone NT2RP2003127, highly similar to Prominin-1 OS=Homo sapiens PE=2 SV=1;>tr|B3KNF4|B3KNF4_HUMAN cDNA FLJ14514 fis, clone NT2RM1000742, highly similar to Prominin-1 OS=Homo sapiens PE=2 SV=1;>tr|A0A0A0N0M1|A0A0A		7	11	11	11	8	10	11	11	8	10	11	11	8	10	11	11	21.1	21.1	21.1	96.19	856	856;856;856;865;120;58;160	1.02	48	1		10	12	13	14	2.6e-189	16.2	19.6	21.1	21.1	28731000	1248400	9779600	12842000	4860800	652980
B4DGF8;Q8N684;F5H669;J3QT54;F5H6M0;F5H047;C9J286;C9J323;C9JM38	B4DGF8;Q8N684;F5H669;J3QT54;F5H6M0;F5H047	8;8;7;4;4;4;2;2;1	8;8;7;4;4;4;2;2;1	8;8;7;4;4;4;2;2;1	Cleavage and polyadenylation specificity factor subunit 7	CPSF7	>tr|B4DGF8|B4DGF8_HUMAN cDNA FLJ57877, highly similar to Cleavage and polyadenylation specificity factor 7 OS=Homo sapiens PE=2 SV=1;>sp|Q8N684|CPSF7_HUMAN Cleavage and polyadenylation specificity factor subunit 7 OS=Homo sapiens GN=CPSF7 PE=1 SV=1;>tr|F5H		9	8	8	8	3	8	6	8	3	8	6	8	3	8	6	8	21.4	21.4	21.4	51.105	462	462;471;374;205;219;288;144;146;138	2.86		4	24	3	10	6	9	1.24e-20	7.6	21.4	14.1	21.4	5268700	224560	3641600	842370	560200	219530
Q9NZ20	Q9NZ20	3	3	3	Group 3 secretory phospholipase A2	PLA2G3	>sp|Q9NZ20|PA2G3_HUMAN Group 3 secretory phospholipase A2 OS=Homo sapiens GN=PLA2G3 PE=1 SV=2		1	3	3	3	3	3	3	3	3	3	3	3	3	3	3	3	7.7	7.7	7.7	57.166	509	509	3			16	4	4	4	4	3.69e-46	7.7	7.7	7.7	7.7	4575800	819850	2115500	1327100	313360	175990
B7Z2I6;G3V0E5;P02786;A8K6Q8;H7C3V5	B7Z2I6;G3V0E5;P02786;A8K6Q8	3;3;3;3;1	3;3;3;3;1	3;3;3;3;1	Transferrin receptor protein 1;Transferrin receptor protein 1, serum form	TFRC	>tr|B7Z2I6|B7Z2I6_HUMAN cDNA FLJ57106, highly similar to Transferrin receptor protein 1 OS=Homo sapiens PE=2 SV=1;>tr|G3V0E5|G3V0E5_HUMAN Transferrin receptor (P90, CD71), isoform CRA_c OS=Homo sapiens GN=TFRC PE=1 SV=1;>sp|P02786|TFR1_HUMAN Transferrin re		5	3	3	3	0	3	2	2	0	3	2	2	0	3	2	2	6.7	6.7	6.7	53.483	478	478;679;760;760;118	1	7				3	2	2	1.89e-08	0	6.7	4	4	2486100	0	1526000	534290	425790	77690
Q9Y4K0;W6I206;W8QRJ0;B4DDQ4;H0YAR1;E5RHH3;E5RFY0;H0YAP6;E5RI22;E5RJL2	Q9Y4K0;W6I206;W8QRJ0	8;7;7;3;2;2;2;1;1;1	8;7;7;3;2;2;2;1;1;1	8;7;7;3;2;2;2;1;1;1	Lysyl oxidase homolog 2	LOXL2	>sp|Q9Y4K0|LOXL2_HUMAN Lysyl oxidase homolog 2 OS=Homo sapiens GN=LOXL2 PE=1 SV=1;>tr|W6I206|W6I206_HUMAN Lysyl oxidase-like 2 delta e13 OS=Homo sapiens GN=LOXL2 PE=2 SV=1;>tr|W8QRJ0|W8QRJ0_HUMAN Lysyl oxidase-like 2 protein isoform b (Fragment) OS=Homo sa		10	8	8	8	3	8	7	7	3	8	7	7	3	8	7	7	15.6	15.6	15.6	86.724	774	774;729;752;318;207;218;258;67;139;151	1.24	30	5	2	5	11	10	11	6.81e-56	5.8	15.6	13	14.2	19525000	1246800	9068700	5433000	3776400	424450
B3KNF2;Q6FHC9;O76061;H0YB13;E5RG57	B3KNF2;Q6FHC9;O76061;H0YB13	8;8;8;4;1	8;8;8;4;1	8;8;8;4;1	Stanniocalcin-2	STC2	>tr|B3KNF2|B3KNF2_HUMAN cDNA FLJ14484 fis, clone MAMMA1002485, highly similar to Stanniocalcin-2 OS=Homo sapiens PE=2 SV=1;>tr|Q6FHC9|Q6FHC9_HUMAN STC2 protein (Fragment) OS=Homo sapiens GN=STC2 PE=2 SV=1;>sp|O76061|STC2_HUMAN Stanniocalcin-2 OS=Homo sapie		5	8	8	8	6	8	8	7	6	8	8	7	6	8	8	7	49.1	49.1	49.1	32.212	293	293;302;302;123;53	2.04	5	69	8	16	23	24	19	2.67e-93	29.4	49.1	49.1	37.2	162530000	28914000	51978000	61880000	19754000	9029200
B4E2I4;E1CEI4;Q14TF0;P48506	B4E2I4;E1CEI4;Q14TF0;P48506	1;1;1;1	1;1;1;1	1;1;1;1	Glutamate--cysteine ligase catalytic subunit	GCLC	>tr|B4E2I4|B4E2I4_HUMAN cDNA FLJ58227, highly similar to Glutamate--cysteine ligase catalytic subunit (EC 6.3.2.2) OS=Homo sapiens PE=2 SV=1;>tr|E1CEI4|E1CEI4_HUMAN Glutamate--cysteine ligase catalytic subunit OS=Homo sapiens GN=GCLC PE=1 SV=1;>tr|Q14TF0|Q		4	1	1	1	0	1	1	1	0	1	1	1	0	1	1	1	1.7	1.7	1.7	66.463	584	584;599;637;637	3			4		2	1	1	0.00077495	0	1.7	1.7	1.7	576510	0	483840	42831	49841	15581
C9JTY3;C9JUE0;C9JJP5;Q05BK6;Q7Z426;Q92734;Q8TDJ5;Q7Z427	C9JTY3;C9JUE0;C9JJP5;Q05BK6;Q7Z426;Q92734;Q8TDJ5;Q7Z427	7;7;7;7;7;7;7;4	7;7;7;7;7;7;7;4	7;7;7;7;7;7;7;4	Protein TFG;Tyrosine-protein kinase receptor	TFG;TFG/ALK fusion	>tr|C9JTY3|C9JTY3_HUMAN Protein TFG (Fragment) OS=Homo sapiens GN=TFG PE=1 SV=1;>tr|C9JUE0|C9JUE0_HUMAN Protein TFG (Fragment) OS=Homo sapiens GN=TFG PE=1 SV=1;>tr|C9JJP5|C9JJP5_HUMAN Protein TFG (Fragment) OS=Homo sapiens GN=TFG PE=1 SV=1;>tr|Q05BK6|Q05BK		8	7	7	7	4	7	5	7	4	7	5	7	4	7	5	7	43.8	43.8	43.8	14.759	128	128;157;181;366;396;400;803;358	2.96		1	27	4	9	7	8	1.66e-48	36.7	43.8	37.5	43.8	29850000	1906000	21387000	3812100	2745400	3316700
Q16531;F5GY55;B7Z2A1;B4DZP5;B4DSA8;F5H775;F5H2L3;F5H0Y5;F5H581;F5H6C5;F5GWI0;F5H238;F5GZY8;F8WF81;F5GZ34;F5GYG8;B7Z859;F5H4N9;F5H198	Q16531;F5GY55;B7Z2A1;B4DZP5;B4DSA8	25;22;22;20;20;7;6;6;6;6;5;5;4;3;3;2;2;2;1	25;22;22;20;20;7;6;6;6;6;5;5;4;3;3;2;2;2;1	25;22;22;20;20;7;6;6;6;6;5;5;4;3;3;2;2;2;1	DNA damage-binding protein 1	DDB1	>sp|Q16531|DDB1_HUMAN DNA damage-binding protein 1 OS=Homo sapiens GN=DDB1 PE=1 SV=1;>tr|F5GY55|F5GY55_HUMAN DNA damage-binding protein 1 OS=Homo sapiens GN=DDB1 PE=1 SV=1;>tr|B7Z2A1|B7Z2A1_HUMAN cDNA FLJ56068, highly similar to DNA damage-binding protein		19	25	25	25	12	25	23	24	12	25	23	24	12	25	23	24	26.6	26.6	26.6	126.97	1140	1140;1092;1092;826;1009;240;165;204;267;272;139;303;146;127;187;109;222;254;162	1.43	104	38	15	22	44	46	45	7.61e-90	10.9	26.6	23.1	25.1	140170000	2686700	72505000	27326000	37657000	2225000
B4DWN1;D6RBV2;Q12907;A8K7T4;D6RDX1;D6RIU4;D6RBH1	B4DWN1;D6RBV2;Q12907;A8K7T4;D6RDX1;D6RIU4	11;11;11;11;10;9;4	11;11;11;11;10;9;4	11;11;11;11;10;9;4	Vesicular integral-membrane protein VIP36	LMAN2	>tr|B4DWN1|B4DWN1_HUMAN cDNA FLJ52285, highly similar to Vesicular integral-membrane protein VIP36 OS=Homo sapiens PE=2 SV=1;>tr|D6RBV2|D6RBV2_HUMAN Vesicular integral-membrane protein VIP36 OS=Homo sapiens GN=LMAN2 PE=1 SV=1;>sp|Q12907|LMAN2_HUMAN Vesicul		7	11	11	11	6	11	10	7	6	11	10	7	6	11	10	7	48.4	48.4	48.4	32.577	285	285;325;356;356;288;192;203	2.04		48	2	8	15	16	11	7.28e-106	26.3	48.4	43.9	36.8	56073000	4247600	31161000	15393000	5272500	2951200
Q92854;Q4LE41;A0A024R243;E9PFD9;B7Z9Z2;B4DER0	Q92854;Q4LE41;A0A024R243;E9PFD9;B7Z9Z2;B4DER0	10;10;9;6;6;6	10;10;9;6;6;6	10;10;9;6;6;6	Semaphorin-4D	SEMA4D;SEMA4D variant protein	>sp|Q92854|SEM4D_HUMAN Semaphorin-4D OS=Homo sapiens GN=SEMA4D PE=1 SV=1;>tr|Q4LE41|Q4LE41_HUMAN SEMA4D variant protein (Fragment) OS=Homo sapiens GN=SEMA4D variant protein PE=2 SV=1;>tr|A0A024R243|A0A024R243_HUMAN HCG1985052, isoform CRA_b OS=Homo sapiens		6	10	10	10	5	8	10	8	5	8	10	8	5	8	10	8	19.1	19.1	19.1	96.149	862	862;870;738;548;548;548	1.04	43	2		6	13	14	12	1.58e-115	9.4	15	19.1	15	32228000	671450	10550000	16108000	4899500	528330
P43251	P43251	1	1	1	Biotinidase	BTD	>sp|P43251|BTD_HUMAN Biotinidase OS=Homo sapiens GN=BTD PE=1 SV=2		1	1	1	1	0	1	0	1	0	1	0	1	0	1	0	1	1.8	1.8	1.8	61.132	543	543	1	2				1		1	0.0042073	0	1.8	0	1.8	741160	0	518660	0	222500	30882
P50453;A0A024QZT4;Q6N0A8;C9J7N5;O75830;B4DDY9;A0A0C4DGW9	P50453;A0A024QZT4	21;21;9;1;1;1;1	21;21;9;1;1;1;1	19;19;8;0;0;0;0	Serpin B9	SERPINB9	>sp|P50453|SPB9_HUMAN Serpin B9 OS=Homo sapiens GN=SERPINB9 PE=1 SV=1;>tr|A0A024QZT4|A0A024QZT4_HUMAN Serpin peptidase inhibitor, clade B (Ovalbumin), member 9, isoform CRA_a OS=Homo sapiens GN=SERPINB9 PE=3 SV=1		7	21	21	19	12	21	21	20	12	21	21	20	11	19	19	18	56.4	56.4	50.5	42.403	376	376;376;180;206;405;413;415	1.95	9	104	3	15	39	29	33	5.34e-163	37	56.4	56.4	52.4	132600000	6624800	82586000	23375000	20015000	4420000
P63104;D0PNI1;B0AZS6;B7Z2E6;H0YB80;E7ESK7;Q2F831;E9PD24;E7EVZ2;E5RGE1;E5RIR4;Q6LD62	P63104;D0PNI1;B0AZS6;B7Z2E6;H0YB80	20;20;16;12;12;9;8;5;5;4;4;3	18;18;15;11;11;8;7;4;4;3;3;2	4;4;4;4;4;0;3;0;0;0;0;0	14-3-3 protein zeta/delta	YWHAZ	>sp|P63104|1433Z_HUMAN 14-3-3 protein zeta/delta OS=Homo sapiens GN=YWHAZ PE=1 SV=1;>tr|D0PNI1|D0PNI1_HUMAN Epididymis luminal protein 4 OS=Homo sapiens GN=YWHAZ PE=2 SV=1;>tr|B0AZS6|B0AZS6_HUMAN 14-3-3 protein zeta/delta OS=Homo sapiens GN=YWHAZ PE=1 SV=1		12	20	18	4	16	20	18	19	14	18	16	17	4	4	4	4	69	65.7	17.6	27.745	245	245;245;168;125;130;137;106;92;98;52;75;69	2.05	28	145	39	39	64	51	58	0	63.3	69	66.1	69	1303100000	92870000	762830000	248560000	198810000	59230000
O75610;A0A0A0N0K8	O75610;A0A0A0N0K8	14;11	14;11	4;3	Left-right determination factor 1	LEFTY1	>sp|O75610|LFTY1_HUMAN Left-right determination factor 1 OS=Homo sapiens GN=LEFTY1 PE=2 SV=1;>tr|A0A0A0N0K8|A0A0A0N0K8_HUMAN Lefty1 isoform B OS=Homo sapiens GN=Lefty1 PE=2 SV=1		2	14	14	4	4	14	4	14	4	14	4	14	1	4	1	4	44	44	16.7	40.88	366	366;291	1.94	6	42	3	5	24	4	18	5.42e-151	10.9	44	12	44	96608000	773440	72537000	615010	22682000	3864300
P27539;A0A024R7N8	P27539;A0A024R7N8	1;1	1;1	1;1	Embryonic growth/differentiation factor 1	GDF1	>sp|P27539|GDF1_HUMAN Embryonic growth/differentiation factor 1 OS=Homo sapiens GN=GDF1 PE=1 SV=2;>tr|A0A024R7N8|A0A024R7N8_HUMAN HCG2045882, isoform CRA_a OS=Homo sapiens GN=hCG_2045882 PE=3 SV=1		2	1	1	1	0	1	1	1	0	1	1	1	0	1	1	1	2.7	2.7	2.7	39.474	372	372;372	2.33		2	1		1	1	1	0.0013891	0	2.7	2.7	2.7	539520	0	373370	27541	138610	23457
F5H1T8;P13385;B2R8C7;A0A024R2Z5;P51864	F5H1T8;P13385;B2R8C7;A0A024R2Z5;P51864	5;5;5;5;4	5;5;5;5;4	5;5;5;5;4	Teratocarcinoma-derived growth factor 1;Putative teratocarcinoma-derived growth factor 3	TDGF1;TDGF1P3	>tr|F5H1T8|F5H1T8_HUMAN Teratocarcinoma-derived growth factor 1 OS=Homo sapiens GN=TDGF1 PE=1 SV=1;>sp|P13385|TDGF1_HUMAN Teratocarcinoma-derived growth factor 1 OS=Homo sapiens GN=TDGF1 PE=1 SV=1;>tr|B2R8C7|B2R8C7_HUMAN cDNA, FLJ93835, highly similar to H		5	5	5	5	5	5	5	5	5	5	5	5	5	5	5	5	27.3	27.3	27.3	19.18	172	172;188;188;188;188	2.87		5	33	7	10	12	9	5.86e-19	27.3	27.3	27.3	27.3	27982000	4772000	12018000	9152900	2039600	2152500
B4DNJ4;Q5PY49;E7ET40;P00749;B2R7F2;A0A024QZM9;Q59GZ8;Q96SE8	B4DNJ4;Q5PY49;E7ET40;P00749;B2R7F2;A0A024QZM9;Q59GZ8	6;6;6;6;6;6;4;1	6;6;6;6;6;6;4;1	6;6;6;6;6;6;4;1	Urokinase-type plasminogen activator;Urokinase-type plasminogen activator long chain A;Urokinase-type plasminogen activator short chain A;Urokinase-type plasminogen activator chain B	PLAU	>tr|B4DNJ4|B4DNJ4_HUMAN cDNA FLJ53742, highly similar to Urokinase-type plasminogen activator (EC 3.4.21.73) OS=Homo sapiens PE=2 SV=1;>tr|Q5PY49|Q5PY49_HUMAN Urokinase plasminogen activator (Fragment) OS=Homo sapiens PE=1 SV=1;>tr|E7ET40|E7ET40_HUMAN Urok		8	6	6	6	3	4	4	4	3	4	4	4	3	4	4	4	23.5	23.5	23.5	39.058	345	345;411;414;431;431;431;207;154	1.93	1	14		3	4	4	4	2.98e-16	10.7	12.8	15.7	12.8	6214900	724690	3339900	1643500	506730	230180
Q9UKG1;B4DQX8;C9K0C4;C9JAB0	Q9UKG1;B4DQX8	5;4;1;1	5;4;1;1	5;4;1;1	DCC-interacting protein 13-alpha	APPL1	>sp|Q9UKG1|DP13A_HUMAN DCC-interacting protein 13-alpha OS=Homo sapiens GN=APPL1 PE=1 SV=1;>tr|B4DQX8|B4DQX8_HUMAN cDNA FLJ51723, highly similar to DCC-interacting protein 13 alpha (Fragment) OS=Homo sapiens PE=2 SV=1		4	5	5	5	1	5	3	3	1	5	3	3	1	5	3	3	9.2	9.2	9.2	79.663	709	709;633;114;134	2.25		12	4	2	6	4	4	2.65e-12	1.4	9.2	6.3	5.6	6133200	237580	3199000	1999500	697220	142630
H7C0E4;Q96S42	H7C0E4;Q96S42	3;3	3;3	3;3	Nodal homolog	NODAL	>tr|H7C0E4|H7C0E4_HUMAN Nodal homolog (Fragment) OS=Homo sapiens GN=NODAL PE=1 SV=1;>sp|Q96S42|NODAL_HUMAN Nodal homolog OS=Homo sapiens GN=NODAL PE=1 SV=2		2	3	3	3	0	3	0	1	0	3	0	1	0	3	0	1	9.9	9.9	9.9	33.525	292	292;347	2.6		2	3		4		1	3.79e-07	0	9.9	0	3.4	3165900	0	3030600	0	135380	158300
B4DJQ8;P53634;H0YCY8;I3V9V6;I3V9V3;I3V9T0	B4DJQ8;P53634;H0YCY8	12;12;6;2;2;1	12;12;6;2;2;1	12;12;6;2;2;1	Dipeptidyl peptidase 1;Dipeptidyl peptidase 1 exclusion domain chain;Dipeptidyl peptidase 1 heavy chain;Dipeptidyl peptidase 1 light chain	CTSC	>tr|B4DJQ8|B4DJQ8_HUMAN cDNA FLJ55694, highly similar to Dipeptidyl-peptidase 1 (EC 3.4.14.1) OS=Homo sapiens PE=2 SV=1;>sp|P53634|CATC_HUMAN Dipeptidyl peptidase 1 OS=Homo sapiens GN=CTSC PE=1 SV=2;>tr|H0YCY8|H0YCY8_HUMAN Dipeptidyl peptidase 1 (Fragment)		6	12	12	12	10	12	12	11	10	12	12	11	10	12	12	11	32.7	32.7	32.7	50.151	446	446;463;245;55;55;48	2.8	1	18	81	20	28	27	25	1.45e-236	28	32.7	32.7	32.5	144740000	12473000	83989000	38026000	10251000	6030800
Q5H9A7;Q6FGX5;P01033;B3KQF4;Q58P21;H0Y789;Q5H9B5;Q5H9B4;B4DJK3	Q5H9A7;Q6FGX5;P01033;B3KQF4;Q58P21;H0Y789	8;8;8;8;6;5;2;1;1	8;8;8;8;6;5;2;1;1	8;8;8;8;6;5;2;1;1	Metalloproteinase inhibitor 1	TIMP1	>tr|Q5H9A7|Q5H9A7_HUMAN Metalloproteinase inhibitor 1 OS=Homo sapiens GN=TIMP1 PE=1 SV=1;>tr|Q6FGX5|Q6FGX5_HUMAN TIMP metallopeptidase inhibitor 1, isoform CRA_a OS=Homo sapiens GN=TIMP1 PE=2 SV=1;>sp|P01033|TIMP1_HUMAN Metalloproteinase inhibitor 1 OS=Hom		9	8	8	8	6	8	7	8	6	8	7	8	6	8	7	8	83.2	83.2	83.2	16.057	143	143;207;207;207;188;165;136;96;261	2.22		35	10	9	14	10	12	5.69e-143	60.8	83.2	65.7	83.2	106330000	20226000	48837000	22573000	14696000	11815000
A0A024RAB6;P98160;Q59EG0;Q5SZJ1;Q5SZJ2;Q2VPA1	A0A024RAB6;P98160;Q59EG0	31;30;16;2;2;2	31;30;16;2;2;2	31;30;16;2;2;2	Basement membrane-specific heparan sulfate proteoglycan core protein;Endorepellin;LG3 peptide	HSPG2	>tr|A0A024RAB6|A0A024RAB6_HUMAN Heparan sulfate proteoglycan 2 (Perlecan), isoform CRA_b OS=Homo sapiens GN=HSPG2 PE=4 SV=1;>sp|P98160|PGBM_HUMAN Basement membrane-specific heparan sulfate proteoglycan core protein OS=Homo sapiens GN=HSPG2 PE=1 SV=4;>tr|Q5		6	31	31	31	14	25	30	22	14	25	30	22	14	25	30	22	9.2	9.2	9.2	464.01	4346	4346;4391;2331;188;190;351	1.44	88	18	18	17	33	46	28	1.32e-130	4.3	7.5	8.9	6.6	48730000	1789200	16371000	24260000	6309900	242440
P09382	P09382	4	4	4	Galectin-1	LGALS1	>sp|P09382|LEG1_HUMAN Galectin-1 OS=Homo sapiens GN=LGALS1 PE=1 SV=2		1	4	4	4	2	4	3	3	2	4	3	3	2	4	3	3	39.3	39.3	39.3	14.716	135	135	3			20	3	7	5	5	4.76e-65	16.3	39.3	31.9	27.4	10039000	354310	7494600	1469600	720810	912670
A0A024R9Q1;P07996;A0PJG0;A0A0B6XK25;A8MZG1;B4DQQ9;Q2HIZ1;B3KQE1;F5H4Z8;Q53FK6;Q2HIZ0;P49746	A0A024R9Q1;P07996	21;20;10;1;1;1;1;1;1;1;1;1	19;18;10;1;1;0;0;0;0;0;0;0	6;5;2;1;1;0;0;0;0;0;0;0	Thrombospondin-1	THBS1	>tr|A0A024R9Q1|A0A024R9Q1_HUMAN Thrombospondin 1, isoform CRA_a OS=Homo sapiens GN=THBS1 PE=4 SV=1;>sp|P07996|TSP1_HUMAN Thrombospondin-1 OS=Homo sapiens GN=THBS1 PE=1 SV=2		12	21	19	6	14	20	18	20	13	18	17	18	5	6	6	6	23.8	22	8.7	129.35	1170	1170;1170;401;78;94;353;485;762;947;956;956;956	1.14	72	12		16	24	21	23	6.68e-190	15.3	22.9	21.4	22.9	127010000	6164500	64297000	30518000	26034000	1814500
Q12904;B4DNK3;D6R937	Q12904;B4DNK3	8;7;2	8;7;2	8;7;2	Aminoacyl tRNA synthase complex-interacting multifunctional protein 1;Endothelial monocyte-activating polypeptide 2	AIMP1	>sp|Q12904|AIMP1_HUMAN Aminoacyl tRNA synthase complex-interacting multifunctional protein 1 OS=Homo sapiens GN=AIMP1 PE=1 SV=2;>tr|B4DNK3|B4DNK3_HUMAN cDNA FLJ52127, highly similar to Multisynthetase complex auxiliary component p43 OS=Homo sapiens PE=2 SV		3	8	8	8	6	7	7	8	6	7	7	8	6	7	7	8	41.7	41.7	41.7	34.352	312	312;269;150	2.46		30	26	12	15	13	16	1.1e-35	28.8	34.9	34.9	41.7	29185000	2519600	16996000	4862800	4806800	1389800
E7EX29	E7EX29	17	1	1		YWHAZ	>tr|E7EX29|E7EX29_HUMAN 14-3-3 protein zeta/delta (Fragment) OS=Homo sapiens GN=YWHAZ PE=1 SV=1		1	17	1	1	12	17	15	16	0	1	1	1	0	1	1	1	58.5	6.5	6.5	28.036	246	246	2		3			1	1	1	1.26e-243	46.3	58.5	55.7	58.5	1107100000	77036000	658580000	208350000	163090000	50321000
H0Y9C7;P20933	H0Y9C7;P20933	2;2	2;2	2;2	N(4)-(beta-N-acetylglucosaminyl)-L-asparaginase;Glycosylasparaginase alpha chain;Glycosylasparaginase beta chain	AGA	>tr|H0Y9C7|H0Y9C7_HUMAN N(4)-(beta-N-acetylglucosaminyl)-L-asparaginase (Fragment) OS=Homo sapiens GN=AGA PE=1 SV=5;>sp|P20933|ASPG_HUMAN N(4)-(beta-N-acetylglucosaminyl)-L-asparaginase OS=Homo sapiens GN=AGA PE=1 SV=2		2	2	2	2	0	2	2	2	0	2	2	2	0	2	2	2	14.8	14.8	14.8	17.055	155	155;346	3			9		3	3	3	2.59e-05	0	14.8	14.8	14.8	1500700	0	844540	558970	97242	187590
Q92673;A0A024R3H2;E9PPB3;B4DJ13;E9PKB0;B4DG45;E9PS32;B4DHG9;E9PP43;B4DYT0	Q92673;A0A024R3H2	16;16;3;3;2;2;2;2;2;2	16;16;3;3;2;2;2;2;2;2	16;16;3;3;2;2;2;2;2;2	Sortilin-related receptor	SORL1	>sp|Q92673|SORL_HUMAN Sortilin-related receptor OS=Homo sapiens GN=SORL1 PE=1 SV=2;>tr|A0A024R3H2|A0A024R3H2_HUMAN Sortilin-related receptor, L(DLR class) A repeats-containing, isoform CRA_b OS=Homo sapiens GN=SORL1 PE=4 SV=1		10	16	16	16	7	14	15	11	7	14	15	11	7	14	15	11	9.2	9.2	9.2	248.42	2214	2214;2214;1158;1158;829;829;1060;1060;1124;1124	1.04	51	2		7	16	18	12	1.74e-61	4.3	8.4	8.8	6.7	24940000	745730	10576000	10084000	3535100	169660
B4E3A8;V9HWH1;P30740	B4E3A8;V9HWH1;P30740	5;5;5	4;4;4	4;4;4	Leukocyte elastase inhibitor	SERPINB1	>tr|B4E3A8|B4E3A8_HUMAN cDNA FLJ53963, highly similar to Leukocyte elastase inhibitor OS=Homo sapiens PE=2 SV=1;>tr|V9HWH1|V9HWH1_HUMAN Epididymis luminal protein 57 OS=Homo sapiens GN=HEL57 PE=2 SV=1;>sp|P30740|ILEU_HUMAN Leukocyte elastase inhibitor OS=H		3	5	4	4	2	4	4	4	1	3	3	3	1	3	3	3	13.5	10.6	10.6	38.685	341	341;379;379	2		10		1	3	3	3	2.03e-16	5.9	10.6	10.6	11.4	8696900	123960	5568700	1452900	1551400	362370
H7C2R6;Q8N9H5;C9JX57;B4DV81;D3DSE6;C9J818;P57076;H7BZW1;F8VZ95;G8XV63	H7C2R6;Q8N9H5;C9JX57;B4DV81;D3DSE6;C9J818;P57076;H7BZW1;F8VZ95;G8XV63	1;1;1;1;1;1;1;1;1;1	1;1;1;1;1;1;1;1;1;1	1;1;1;1;1;1;1;1;1;1	Uncharacterized protein C21orf59	C21orf59	>tr|H7C2R6|H7C2R6_HUMAN UPF0769 protein C21orf59 (Fragment) OS=Homo sapiens GN=C21orf59 PE=4 SV=1;>tr|Q8N9H5|Q8N9H5_HUMAN cDNA FLJ37137 fis, clone BRACE2023540 OS=Homo sapiens PE=2 SV=1;>tr|C9JX57|C9JX57_HUMAN UPF0769 protein C21orf59 (Fragment) OS=Homo sa		10	1	1	1	0	1	1	1	0	1	1	1	0	1	1	1	9.4	9.4	9.4	13.334	117	117;126;184;189;245;258;290;297;297;487	2		3			1	1	1	5.25e-06	0	9.4	9.4	9.4	718380	0	449660	154110	114610	65307
P78537;F8VNQ1;G8JLQ3;F8W036;B1A4H2;F8VP73;B7Z6E9;Q6PF11;P0DML2;A8K6C2;A6NFB4	P78537;F8VNQ1;G8JLQ3;F8W036;B1A4H2;F8VP73;B7Z6E9;Q6PF11;P0DML2;A8K6C2;A6NFB4	2;1;1;1;1;1;1;1;1;1;1	2;1;1;1;1;1;1;1;1;1;1	2;1;1;1;1;1;1;1;1;1;1	Biogenesis of lysosome-related organelles complex 1 subunit 1	BLOC1S1;CSH1	>sp|P78537|BL1S1_HUMAN Biogenesis of lysosome-related organelles complex 1 subunit 1 OS=Homo sapiens GN=BLOC1S1 PE=1 SV=2;>tr|F8VNQ1|F8VNQ1_HUMAN Uncharacterized protein OS=Homo sapiens PE=4 SV=1;>tr|G8JLQ3|G8JLQ3_HUMAN Biogenesis of lysosome-related organ		11	2	2	2	2	2	1	2	2	2	1	2	2	2	1	2	9.8	9.8	9.8	17.262	153	153;54;75;122;122;142;173;217;217;217;256	2.44	1	3	5	2	2	3	2	0.00025031	9.8	9.8	3.3	9.8	3116100	24574	151540	1824300	1115700	259680
Q8NCW5;B4DP80;Q5T3I4;Q6PGN4;Q5T3I3	Q8NCW5;B4DP80	7;7;1;1;1	7;7;1;1;1	7;7;1;1;1	NAD(P)H-hydrate epimerase	APOA1BP	>sp|Q8NCW5|NNRE_HUMAN NAD(P)H-hydrate epimerase OS=Homo sapiens GN=APOA1BP PE=1 SV=2;>tr|B4DP80|B4DP80_HUMAN cDNA FLJ56357, highly similar to Homo sapiens apolipoprotein A-I binding protein (APOA1BP), mRNA OS=Homo sapiens PE=2 SV=1		5	7	7	7	5	6	7	7	5	6	7	7	5	6	7	7	28.1	28.1	28.1	31.674	288	288;307;245;260;260	2.22	2	28	11	7	9	12	13	1.26e-27	25.3	25.7	28.1	28.1	33914000	2034100	13987000	12910000	4983300	2119700
P62861;E9PR30	P62861;E9PR30	2;2	2;2	2;2	40S ribosomal protein S30	FAU	>sp|P62861|RS30_HUMAN 40S ribosomal protein S30 OS=Homo sapiens GN=FAU PE=1 SV=1;>tr|E9PR30|E9PR30_HUMAN 40S ribosomal protein S30 OS=Homo sapiens GN=FAU PE=1 SV=1		2	2	2	2	2	2	1	2	2	2	1	2	2	2	1	2	18.6	18.6	18.6	6.6478	59	59;98	2.38	3	4	9	4	4	3	5	2.15e-05	18.6	18.6	16.9	18.6	13288000	803160	9649900	1462500	1372100	2657500
P31947	P31947	5	2	2	14-3-3 protein sigma	SFN	>sp|P31947|1433S_HUMAN 14-3-3 protein sigma OS=Homo sapiens GN=SFN PE=1 SV=1		1	5	2	2	4	5	3	5	2	2	1	2	2	2	1	2	19	8.9	8.9	27.774	248	248	2.13	3	7	5	5	4	2	4	1.81e-31	16.1	19	10.5	19	508760000	42367000	282530000	118040000	65819000	23126000
C9JR52;P21246;A0A024R778	C9JR52;P21246;A0A024R778	4;4;4	4;4;4	4;4;4	Pleiotrophin	PTN	>tr|C9JR52|C9JR52_HUMAN Pleiotrophin OS=Homo sapiens GN=PTN PE=1 SV=1;>sp|P21246|PTN_HUMAN Pleiotrophin OS=Homo sapiens GN=PTN PE=1 SV=1;>tr|A0A024R778|A0A024R778_HUMAN Pleiotrophin (Heparin binding growth factor 8, neurite growth-promoting factor 1), isof		3	4	4	4	4	4	3	3	4	4	3	3	4	4	3	3	35.5	35.5	35.5	18.877	166	166;168;168	2.96		1	22	6	6	6	5	3.24e-78	35.5	35.5	30.1	30.1	8475000	1669100	3462600	2948800	394550	770460
P13611;A0A024RAQ9;Q59FG9;A0A024RAL1;E9PF17;A0A024RAP3;D6RGZ6;Q86W61;Q6MZK8;B7Z3R6;B7Z638	P13611;A0A024RAQ9;Q59FG9;A0A024RAL1;E9PF17;A0A024RAP3;D6RGZ6;Q86W61	19;19;19;18;17;17;11;10;7;6;1	19;19;19;18;17;17;11;10;7;6;1	19;19;19;18;17;17;11;10;7;6;1	Versican core protein	VCAN	>sp|P13611|CSPG2_HUMAN Versican core protein OS=Homo sapiens GN=VCAN PE=1 SV=3;>tr|A0A024RAQ9|A0A024RAQ9_HUMAN Chondroitin sulfate proteoglycan 2 (Versican), isoform CRA_b OS=Homo sapiens GN=CSPG2 PE=4 SV=1;>tr|Q59FG9|Q59FG9_HUMAN Chondroitin sulfate prote		11	19	19	19	14	19	18	17	14	19	18	17	14	19	18	17	6.1	6.1	6.1	372.82	3396	3396;3396;3410;2409;1594;1642;1240;354;2060;395;1199	1.52	82	47	14	32	39	37	35	2.16e-239	4.4	6.1	5.9	5.3	157710000	11203000	68637000	51854000	26015000	985690
Q7Z4V5;M0R0J3;Q59H67;A0A087WT54;K7EPS6;A0A087WX58;K7EJP7;K7ERA4	Q7Z4V5	8;3;3;3;2;1;1;1	6;1;3;3;2;1;1;1	6;1;3;3;2;1;1;1	Hepatoma-derived growth factor-related protein 2	HDGFRP2	>sp|Q7Z4V5|HDGR2_HUMAN Hepatoma-derived growth factor-related protein 2 OS=Homo sapiens GN=HDGFRP2 PE=1 SV=1		8	8	6	6	1	8	5	7	1	6	3	5	1	6	3	5	12.2	10.7	10.7	74.316	671	671;97;472;473;153;68;121;175	2.48	2	9	14	1	9	6	9	2.9e-18	2.2	12.2	7.5	11.5	14940000	202840	9843500	2716100	2177600	311250
Q5SRT3;Q53FB0;O00299	Q5SRT3;Q53FB0;O00299	15;15;15	15;15;15	15;15;15	Chloride intracellular channel protein 1	CLIC1	>tr|Q5SRT3|Q5SRT3_HUMAN Chloride intracellular channel protein OS=Homo sapiens GN=CLIC1 PE=2 SV=2;>tr|Q53FB0|Q53FB0_HUMAN Chloride intracellular channel protein (Fragment) OS=Homo sapiens PE=2 SV=1;>sp|O00299|CLIC1_HUMAN Chloride intracellular channel prot		3	15	15	15	12	15	13	13	12	15	13	13	12	15	13	13	73	73	73	26.922	241	241;241;241	2.09	17	83	29	27	41	33	28	0	59.8	73	63.5	63.5	429570000	37705000	242810000	91793000	57262000	25269000
Q9Y281;Q549N0;F8WDN3	Q9Y281;Q549N0	6;6;1	2;2;1	2;2;1	Cofilin-2	CFL2	>sp|Q9Y281|COF2_HUMAN Cofilin-2 OS=Homo sapiens GN=CFL2 PE=1 SV=1;>tr|Q549N0|Q549N0_HUMAN Cofilin 2 (Muscle), isoform CRA_a OS=Homo sapiens GN=CFL2 PE=1 SV=1		3	6	2	2	4	6	5	5	1	2	2	1	1	2	2	1	34.3	13.3	13.3	18.736	166	166;166;58	3			7	1	3	2	1	1.74e-39	25.9	34.3	30.1	25.9	231280000	22593000	146560000	42378000	19746000	16520000
H0Y8L3;Q53GU8;Q15582	H0Y8L3;Q53GU8;Q15582	1;1;1	1;1;1	1;1;1	Transforming growth factor-beta-induced protein ig-h3	TGFBI	>tr|H0Y8L3|H0Y8L3_HUMAN Transforming growth factor-beta-induced protein ig-h3 (Fragment) OS=Homo sapiens GN=TGFBI PE=1 SV=1;>tr|Q53GU8|Q53GU8_HUMAN Transforming growth factor, beta-induced, 68kDa variant (Fragment) OS=Homo sapiens PE=2 SV=1;>sp|Q15582|BGH3		3	1	1	1	1	1	1	1	1	1	1	1	1	1	1	1	3.6	3.6	3.6	39.793	366	366;683;683	2		8		2	2	2	2	0.00014793	3.6	3.6	3.6	3.6	26746000	1048800	16493000	4727200	4476400	1028700
Q9Y547;A6NIR2;X6R7Y7	Q9Y547;A6NIR2;X6R7Y7	4;3;3	4;3;3	4;3;3	Heat shock protein beta-11	HSPB11	>sp|Q9Y547|IFT25_HUMAN Intraflagellar transport protein 25 homolog OS=Homo sapiens GN=HSPB11 PE=1 SV=1;>tr|A6NIR2|A6NIR2_HUMAN Chromosome 1 open reading frame 41, isoform CRA_b OS=Homo sapiens GN=HSPB11 PE=1 SV=1;>tr|X6R7Y7|X6R7Y7_HUMAN Intraflagellar tran		3	4	4	4	3	4	4	4	3	4	4	4	3	4	4	4	36.1	36.1	36.1	16.297	144	144;112;214	2.94		1	15	3	4	4	5	2.28e-26	27.8	36.1	36.1	36.1	4598400	472460	2896700	884040	345120	919670
Q6LET3;P00492;Q9NRG1	Q6LET3;P00492	11;11;1	11;11;1	11;11;1	Hypoxanthine-guanine phosphoribosyltransferase	HPRT1	>tr|Q6LET3|Q6LET3_HUMAN HPRT1 protein (Fragment) OS=Homo sapiens GN=HPRT1 PE=2 SV=1;>sp|P00492|HPRT_HUMAN Hypoxanthine-guanine phosphoribosyltransferase OS=Homo sapiens GN=HPRT1 PE=1 SV=2		3	11	11	11	8	11	10	11	8	11	10	11	8	11	10	11	68.3	68.3	68.3	24.588	218	218;218;225	2.36		52	29	13	22	23	23	1.05e-114	42.2	68.3	61.9	68.3	49757000	3366700	30840000	7750900	7798900	3317100
Q5U071;P26583;D6R9A6	Q5U071;P26583;D6R9A6	10;10;7	8;8;6	8;8;6	High mobility group protein B2	HMGB2	>tr|Q5U071|Q5U071_HUMAN High-mobility group box 2 OS=Homo sapiens PE=2 SV=1;>sp|P26583|HMGB2_HUMAN High mobility group protein B2 OS=Homo sapiens GN=HMGB2 PE=1 SV=2;>tr|D6R9A6|D6R9A6_HUMAN High mobility group protein B2 (Fragment) OS=Homo sapiens GN=HMGB2		3	10	8	8	6	10	10	10	5	8	8	8	5	8	8	8	33.7	23.6	23.6	23.904	208	208;209;134	2.34	2	47	28	9	18	22	28	1.02e-58	28.8	33.7	33.7	33.7	147710000	9389800	91827000	21804000	24686000	9847100
A0A0C4DH07;Q8N2S1;F8WAA0;B7Z8L2;M0QZX0;B3KXY6	A0A0C4DH07;Q8N2S1	9;9;2;1;1;1	9;9;2;1;1;1	9;9;2;1;1;1	Latent-transforming growth factor beta-binding protein 4	LTBP4	>tr|A0A0C4DH07|A0A0C4DH07_HUMAN Latent-transforming growth factor beta-binding protein 4 OS=Homo sapiens GN=LTBP4 PE=1 SV=1;>sp|Q8N2S1|LTBP4_HUMAN Latent-transforming growth factor beta-binding protein 4 OS=Homo sapiens GN=LTBP4 PE=1 SV=2		6	9	9	9	1	7	8	8	1	7	8	8	1	7	8	8	7.4	7.4	7.4	169.46	1587	1587;1624;957;212;674;844	1.12	23	3		1	9	8	8	1.3e-26	0.8	5.7	6.7	6.5	8725900	191360	4096600	2277200	2160700	100300
G3V1A4;V9HWI5;P23528;E9PK25;E9PP50;E9PQB7;E9PLJ3;B4E112;E9PS23	G3V1A4;V9HWI5;P23528;E9PK25;E9PP50;E9PQB7	14;14;14;14;12;9;6;6;5	14;14;14;14;12;9;6;6;5	10;10;10;10;8;5;5;5;5	Cofilin-1	CFL1	>tr|G3V1A4|G3V1A4_HUMAN Cofilin 1 (Non-muscle), isoform CRA_a OS=Homo sapiens GN=CFL1 PE=1 SV=1;>tr|V9HWI5|V9HWI5_HUMAN Cofilin 1 (Non-muscle), isoform CRA_b OS=Homo sapiens GN=HEL-S-15 PE=2 SV=1;>sp|P23528|COF1_HUMAN Cofilin-1 OS=Homo sapiens GN=CFL1 PE=1		9	14	14	10	12	13	11	13	12	13	11	13	9	9	8	9	77.2	77.2	53.7	16.811	149	149;166;166;204;160;122;79;112;91	2.68	9	17	84	23	37	24	26	3.77e-272	71.8	77.2	67.1	77.2	582530000	47123000	391700000	100070000	43641000	48544000
Q76LA1;P04080	Q76LA1;P04080	4;4	4;4	4;4	Cystatin-B	CSTB	>tr|Q76LA1|Q76LA1_HUMAN CSTB protein OS=Homo sapiens GN=CSTB PE=2 SV=1;>sp|P04080|CYTB_HUMAN Cystatin-B OS=Homo sapiens GN=CSTB PE=1 SV=2		2	4	4	4	4	4	4	4	4	4	4	4	4	4	4	4	55.1	55.1	55.1	11.139	98	98;98	2.68	3	3	22	5	9	7	7	1.74e-41	55.1	55.1	55.1	55.1	52853000	3905400	36109000	9114200	3724100	5872500
Q05CP4;Q6PK38;Q8IW76;B7ZKK7;P19525;F8WBH4;C9JZT2	Q05CP4;Q6PK38;Q8IW76;B7ZKK7;P19525;F8WBH4;C9JZT2	3;3;3;3;3;2;2	3;3;3;3;3;2;2	3;3;3;3;3;2;2	Interferon-induced, double-stranded RNA-activated protein kinase	EIF2AK2	>tr|Q05CP4|Q05CP4_HUMAN EIF2AK2 protein (Fragment) OS=Homo sapiens GN=EIF2AK2 PE=2 SV=1;>tr|Q6PK38|Q6PK38_HUMAN EIF2AK2 protein (Fragment) OS=Homo sapiens GN=EIF2AK2 PE=2 SV=1;>tr|Q8IW76|Q8IW76_HUMAN EIF2AK2 protein (Fragment) OS=Homo sapiens GN=EIF2AK2 PE		7	3	3	3	3	2	1	2	3	2	1	2	3	2	1	2	9.6	9.6	9.6	40.68	363	363;384;513;546;551;102;141	2.89		1	8	3	3	1	2	4.85e-08	9.6	7.4	3.9	7.4	1884300	231760	1397900	87636	167030	81925
P14735;Q59GA5;B7Z7W6;B3KSB8;Q5T5N3	P14735;Q59GA5	17;9;7;7;4	17;9;7;7;4	17;9;7;7;4	Insulin-degrading enzyme	IDE	>sp|P14735|IDE_HUMAN Insulin-degrading enzyme OS=Homo sapiens GN=IDE PE=1 SV=4;>tr|Q59GA5|Q59GA5_HUMAN Insulysin variant (Fragment) OS=Homo sapiens PE=2 SV=1		5	17	17	17	4	16	11	17	4	16	11	17	4	16	11	17	19.1	19.1	19.1	117.97	1019	1019;594;464;464;257	1	53			4	17	12	20	7.3e-60	5.1	18.4	12.3	19.1	34018000	379970	20630000	3940400	9067200	466000
P50897;E9PIA8;B4DWU3;E9PMG2;Q5T0S4;E9PSE5;E9PP28;E9PK48	P50897;E9PIA8;B4DWU3;E9PMG2;Q5T0S4	6;5;5;5;4;1;1;1	6;5;5;5;4;1;1;1	6;5;5;5;4;1;1;1	Palmitoyl-protein thioesterase 1	PPT1	>sp|P50897|PPT1_HUMAN Palmitoyl-protein thioesterase 1 OS=Homo sapiens GN=PPT1 PE=1 SV=1;>tr|E9PIA8|E9PIA8_HUMAN Palmitoyl-protein thioesterase 1 (Fragment) OS=Homo sapiens GN=PPT1 PE=1 SV=6;>tr|B4DWU3|B4DWU3_HUMAN cDNA FLJ53673, highly similar to Palmitoy		8	6	6	6	4	6	6	6	4	6	6	6	4	6	6	6	22.2	22.2	22.2	34.193	306	306;205;232;271;177;87;98;148	1.94	3	32	1	7	10	9	10	2.04e-61	16.3	22.2	22.2	22.2	28293000	2035400	15425000	7478400	3354400	1571800
Q5TBF5;Q7Z532;P20774;A8K0R3;B4DI63	Q5TBF5;Q7Z532;P20774;A8K0R3;B4DI63	3;3;3;3;3	3;3;3;3;3	3;3;3;3;3	Mimecan	OGN	>tr|Q5TBF5|Q5TBF5_HUMAN Mimecan (Fragment) OS=Homo sapiens GN=OGN PE=1 SV=1;>tr|Q7Z532|Q7Z532_HUMAN Osteoglycin OG OS=Homo sapiens PE=2 SV=1;>sp|P20774|MIME_HUMAN Mimecan OS=Homo sapiens GN=OGN PE=1 SV=1;>tr|A8K0R3|A8K0R3_HUMAN Osteoglycin (Osteoinductive		5	3	3	3	2	1	3	2	2	1	3	2	2	1	3	2	13.1	13.1	13.1	30.456	268	268;298;298;298;356	2.22		7	2	2	1	4	2	2.48e-07	6.3	3	13.1	9.7	3224100	329680	862150	1912200	120080	179120
Q12846;H3BMK2;A0A087WWW0;C9JFM5;B7Z425	Q12846;H3BMK2;A0A087WWW0;C9JFM5;B7Z425	2;1;1;1;1	2;1;1;1;1	2;1;1;1;1	Syntaxin-4	STX4;STX4A	>sp|Q12846|STX4_HUMAN Syntaxin-4 OS=Homo sapiens GN=STX4 PE=1 SV=2;>tr|H3BMK2|H3BMK2_HUMAN Syntaxin-4 OS=Homo sapiens GN=STX4 PE=1 SV=1;>tr|A0A087WWW0|A0A087WWW0_HUMAN Syntaxin-4 (Fragment) OS=Homo sapiens GN=STX4 PE=1 SV=1;>tr|C9JFM5|C9JFM5_HUMAN Syntaxin		5	2	2	2	2	2	2	2	2	2	2	2	2	2	2	2	10.8	10.8	10.8	34.18	297	297;64;115;175;219	2.47	1	6	8	3	5	4	3	1.65e-05	10.8	10.8	10.8	10.8	2774200	271330	1781900	595830	125130	132100
Q9Y6M1;F8W930	Q9Y6M1;F8W930	2;2	1;1	1;1	Insulin-like growth factor 2 mRNA-binding protein 2	IGF2BP2	>sp|Q9Y6M1|IF2B2_HUMAN Insulin-like growth factor 2 mRNA-binding protein 2 OS=Homo sapiens GN=IGF2BP2 PE=1 SV=2;>tr|F8W930|F8W930_HUMAN Insulin-like growth factor 2 mRNA-binding protein 2 OS=Homo sapiens GN=IGF2BP2 PE=1 SV=1		2	2	1	1	2	2	1	2	1	1	0	1	1	1	0	1	5	2.8	2.8	66.121	599	599;605	2.75		1	3	1	2		1	2.35e-10	5	5	2.2	5	2394100	106450	1648600	492220	146800	59852
P26022	P26022	2	2	2	Pentraxin-related protein PTX3	PTX3	>sp|P26022|PTX3_HUMAN Pentraxin-related protein PTX3 OS=Homo sapiens GN=PTX3 PE=1 SV=3		1	2	2	2	1	2	2	2	1	2	2	2	1	2	2	2	6	6	6	41.975	381	381	1.78	2	7		1	3	3	2	6.57e-05	3.1	6	6	6	1506700	129580	567930	702530	106660	68486
P47989	P47989	2	2	2	Xanthine dehydrogenase/oxidase;Xanthine dehydrogenase;Xanthine oxidase	XDH	>sp|P47989|XDH_HUMAN Xanthine dehydrogenase/oxidase OS=Homo sapiens GN=XDH PE=1 SV=4		1	2	2	2	2	0	2	0	2	0	2	0	2	0	2	0	1.7	1.7	1.7	146.42	1333	1333	2.5		2	2	2		2		6.13e-05	1.7	0	1.7	0	2216300	166110	0	2050200	0	26703
Q9BXJ3	Q9BXJ3	1	1	1	Complement C1q tumor necrosis factor-related protein 4	C1QTNF4	>sp|Q9BXJ3|C1QT4_HUMAN Complement C1q tumor necrosis factor-related protein 4 OS=Homo sapiens GN=C1QTNF4 PE=1 SV=2		1	1	1	1	1	1	1	0	1	1	1	0	1	1	1	0	3.6	3.6	3.6	35.256	329	329	2.25		3	1	1	2	1		0.00099121	3.6	3.6	3.6	0	1958100	454040	650430	853610	0	108780
P01876;Q9UP60;Q8NCL6;Q96K68;Q6ZW64;Q96DK0;Q8WY24;Q6N090;Q6MZW0;Q6N092	P01876;Q9UP60;Q8NCL6;Q96K68;Q6ZW64;Q96DK0;Q8WY24;Q6N090;Q6MZW0;Q6N092	1;1;1;1;1;1;1;1;1;1	1;1;1;1;1;1;1;1;1;1	1;1;1;1;1;1;1;1;1;1	Ig alpha-1 chain C region	IGHA1;SNC73;DKFZp686G21220;DKFZp686J11235;DKFZp686K18196	>sp|P01876|IGHA1_HUMAN Ig alpha-1 chain C region OS=Homo sapiens GN=IGHA1 PE=1 SV=2;>tr|Q9UP60|Q9UP60_HUMAN SNC73 protein OS=Homo sapiens GN=SNC73 PE=2 SV=1;>tr|Q8NCL6|Q8NCL6_HUMAN cDNA FLJ90170 fis, clone MAMMA1000370, highly similar to Ig alpha-1 chain C		10	1	1	1	1	0	1	0	1	0	1	0	1	0	1	0	4.2	4.2	4.2	37.654	353	353;384;493;494;494;496;497;506;506;519	1.5	2	2		2		2		0.0019232	4.2	0	4.2	0	675600	173560	0	502040	0	33780
H7C5D5;Q9UKZ9;Q53EK6;B3KQT8	H7C5D5;Q9UKZ9;Q53EK6;B3KQT8	1;1;1;1	1;1;1;1	1;1;1;1	Procollagen C-endopeptidase enhancer 2	PCOLCE2	>tr|H7C5D5|H7C5D5_HUMAN Procollagen C-endopeptidase enhancer 2 (Fragment) OS=Homo sapiens GN=PCOLCE2 PE=1 SV=1;>sp|Q9UKZ9|PCOC2_HUMAN Procollagen C-endopeptidase enhancer 2 OS=Homo sapiens GN=PCOLCE2 PE=1 SV=1;>tr|Q53EK6|Q53EK6_HUMAN Procollagen C-endopept		4	1	1	1	1	1	1	0	1	1	1	0	1	1	1	0	7.9	7.9	7.9	15.357	140	140;415;415;415	2		3		1	1	1		5.38e-05	7.9	7.9	7.9	0	1567500	416410	746970	404120	0	142500
P06702;B2R4M6	P06702;B2R4M6	2;2	2;2	2;2	Protein S100-A9	S100A9	>sp|P06702|S10A9_HUMAN Protein S100-A9 OS=Homo sapiens GN=S100A9 PE=1 SV=1;>tr|B2R4M6|B2R4M6_HUMAN Protein S100 OS=Homo sapiens PE=2 SV=1		2	2	2	2	2	0	1	1	2	0	1	1	2	0	1	1	17.5	17.5	17.5	13.242	114	114;114	2.44	1	3	5	4		2	3	0.00059093	17.5	0	6.1	6.1	1239400	1008200	0	137570	93655	137710
Q9H2P0;Q6DHZ8;B2RBM8	Q9H2P0;Q6DHZ8;B2RBM8	2;2;2	2;2;2	2;2;2	Activity-dependent neuroprotector homeobox protein	ADNP	>sp|Q9H2P0|ADNP_HUMAN Activity-dependent neuroprotector homeobox protein OS=Homo sapiens GN=ADNP PE=1 SV=1;>tr|Q6DHZ8|Q6DHZ8_HUMAN Activity-dependent neuroprotector homeobox OS=Homo sapiens GN=ADNP PE=2 SV=1;>tr|B2RBM8|B2RBM8_HUMAN cDNA, FLJ95596, highly s		3	2	2	2	0	2	0	0	0	2	0	0	0	2	0	0	2.3	2.3	2.3	123.56	1102	1102;1102;1102	2.67		1	2		3			3.36e-05	0	2.3	0	0	680630	0	680630	0	0	8507.9
Q53G71;V9HW88;P27797;B4DHR1;K7EJB9;B4E2Y9;K7EL50	Q53G71;V9HW88;P27797;B4DHR1;K7EJB9;B4E2Y9	6;6;6;4;4;4;2	6;6;6;4;4;4;2	6;6;6;4;4;4;2	Calreticulin	CALR	>tr|Q53G71|Q53G71_HUMAN Calreticulin variant (Fragment) OS=Homo sapiens PE=2 SV=1;>tr|V9HW88|V9HW88_HUMAN Calreticulin, isoform CRA_b OS=Homo sapiens GN=HEL-S-99n PE=2 SV=1;>sp|P27797|CALR_HUMAN Calreticulin OS=Homo sapiens GN=CALR PE=1 SV=1;>tr|B4DHR1|B4D		7	6	6	6	0	0	6	5	0	0	6	5	0	0	6	5	26.6	26.6	26.6	46.918	406	406;417;417;212;247;296;163	2		13				7	6	3.15e-49	0	0	26.6	21.2	4941500	0	0	2543800	2397700	170400
E9PC62;B4DSZ2;V9GYD9;B4DT00;B4DDE7;Q5VZZ6;O95319;B2RA86;B4DS31	E9PC62;B4DSZ2;V9GYD9;B4DT00;B4DDE7;Q5VZZ6;O95319;B2RA86;B4DS31	2;1;1;1;1;1;1;1;1	2;1;1;1;1;1;1;1;1	2;1;1;1;1;1;1;1;1	CUGBP Elav-like family member 2	CELF2	>tr|E9PC62|E9PC62_HUMAN CUGBP Elav-like family member 2 OS=Homo sapiens GN=CELF2 PE=1 SV=1;>tr|B4DSZ2|B4DSZ2_HUMAN cDNA FLJ50653, highly similar to Rattus norvegicus CUG triplet repeat, RNA binding protein 2 (Cugbp2), mRNA OS=Homo sapiens PE=2 SV=1;>tr|V9G		9	2	2	2	0	1	0	1	0	1	0	1	0	1	0	1	3.6	3.6	3.6	55.731	521	521;159;440;484;496;502;508;509;514	2.67		1	2		2		1	0.00062239	0	2.7	0	1	539500	0	526990	0	12512	21580
Q75N88;P35555	Q75N88;P35555	1;1	1;1	1;1	Fibrillin-1	FBN1	>tr|Q75N88|Q75N88_HUMAN Fibrillin 1 OS=Homo sapiens GN=FBN1 PE=4 SV=1;>sp|P35555|FBN1_HUMAN Fibrillin-1 OS=Homo sapiens GN=FBN1 PE=1 SV=3		2	1	1	1	0	0	1	1	0	0	1	1	0	0	1	1	0.7	0.7	0.7	147.45	1365	1365;2871	2.67		1	2			2	1	0.009136	0	0	0.7	0.7	381560	0	0	371610	9950.4	4239.5
Q9UGM5;B7Z8T3;Q5J875;E9PG08;C9JC68	Q9UGM5;B7Z8T3;Q5J875;E9PG08	3;2;2;2;1	3;2;2;2;1	3;2;2;2;1	Fetuin-B	FETUB;GUGU	>sp|Q9UGM5|FETUB_HUMAN Fetuin-B OS=Homo sapiens GN=FETUB PE=1 SV=2;>tr|B7Z8T3|B7Z8T3_HUMAN cDNA FLJ50352, highly similar to Fetuin-B OS=Homo sapiens PE=2 SV=1;>tr|Q5J875|Q5J875_HUMAN GUGU gamma form OS=Homo sapiens GN=GUGU PE=2 SV=1;>tr|E9PG08|E9PG08_HUMAN		5	3	3	3	0	0	3	1	0	0	3	1	0	0	3	1	9.7	9.7	9.7	42.054	382	382;234;317;317;104	2.5		2	2			3	1	2.76e-05	0	0	9.7	2.1	640930	0	0	623750	17181	27867
A0A087WZR8;B8ZZW2;D3DX70;Q8IWJ2	A0A087WZR8;B8ZZW2;D3DX70;Q8IWJ2	1;1;1;1	1;1;1;1	1;1;1;1	GRIP and coiled-coil domain-containing protein 2	GCC2	>tr|A0A087WZR8|A0A087WZR8_HUMAN GRIP and coiled-coil domain-containing protein 2 OS=Homo sapiens GN=GCC2 PE=1 SV=1;>tr|B8ZZW2|B8ZZW2_HUMAN GRIP and coiled-coil domain-containing protein 2 (Fragment) OS=Homo sapiens GN=GCC2 PE=1 SV=1;>tr|D3DX70|D3DX70_HUMAN		4	1	1	1	0	1	0	0	0	1	0	0	0	1	0	0	1.9	1.9	1.9	79.991	683	683;916;1583;1684	2		1			1			0.029127	0	1.9	0	0	238710	0	238710	0	0	3562.9
J3KTC3;A0A0C4DGL8;P00739;J3QR68;P00738;H0Y300	J3KTC3;A0A0C4DGL8;P00739;J3QR68;P00738;H0Y300	1;1;1;1;1;1	1;1;1;1;1;1	1;1;1;1;1;1	Haptoglobin-related protein;Haptoglobin;Haptoglobin alpha chain;Haptoglobin beta chain	HPR;HP	>tr|J3KTC3|J3KTC3_HUMAN Haptoglobin-related protein OS=Homo sapiens GN=HPR PE=1 SV=1;>tr|A0A0C4DGL8|A0A0C4DGL8_HUMAN Haptoglobin OS=Homo sapiens GN=HP PE=1 SV=1;>sp|P00739|HPTR_HUMAN Haptoglobin-related protein OS=Homo sapiens GN=HPR PE=2 SV=2;>tr|J3QR68|J		6	1	1	1	1	0	0	0	1	0	0	0	1	0	0	0	10.3	10.3	10.3	13.264	117	117;347;348;404;406;442	2.5		1	1	2				0.0019252	10.3	0	0	0	188120	188120	0	0	0	18812
Q641Q3;P34925;A0A096LNL3;A0A087WUK1	Q641Q3;P34925;A0A096LNL3;A0A087WUK1	2;1;1;1	2;1;1;1	2;1;1;1	Meteorin-like protein;Tyrosine-protein kinase RYK	METRNL;RYK	>sp|Q641Q3|METRL_HUMAN Meteorin-like protein OS=Homo sapiens GN=METRNL PE=2 SV=1;>sp|P34925|RYK_HUMAN Tyrosine-protein kinase RYK OS=Homo sapiens GN=RYK PE=1 SV=2;>tr|A0A096LNL3|A0A096LNL3_HUMAN Tyrosine-protein kinase RYK OS=Homo sapiens GN=RYK PE=1 SV=1;		4	2	2	2	0	1	1	2	0	1	1	2	0	1	1	2	4.8	4.8	4.8	34.398	311	311;604;607;610	2.6		2	3		2	1	2	5.22e-07	0	1.6	3.2	4.8	174180	0	49863	77427	46887	7917.1
P28908	P28908	1	1	1	Tumor necrosis factor receptor superfamily member 8	TNFRSF8	>sp|P28908|TNR8_HUMAN Tumor necrosis factor receptor superfamily member 8 OS=Homo sapiens GN=TNFRSF8 PE=1 SV=1		1	1	1	1	0	0	1	1	0	0	1	1	0	0	1	1	2.4	2.4	2.4	63.747	595	595	1	2					1	1	0.000712	0	0	2.4	2.4	756490	0	0	361280	395210	19397
[truncated: 30 more columns]

## Sheet: list of EC proteins
AHSG
RNPEP
TNFSF13
VWA1
TNFSF15
GPC6
PPT1
KCP
CMTM7
IL36RN
AMH
METRN
IL17A
IL17A
ANGPTL4
C2orf40
ECM1
MUC16
CCL15
ADNP
ADNP
ALB
CECR1
C8B
CCL14
CTF1
SERPINF1
CTRB1
TCN2
VWA1
FGF6
IL18BP
BCAN
SMPD1
GPC4
ANGPTL4
MTCL1
SPARC
CECR1
ENTPD6
GPC1
ADAMTS9
MFI2
IL1RL1
CMTM3
LTF
IL34
SERPINF1
SERPINF1
SOGA3
GPC5
OSTN
S100B
PPP1R1A
SOGA3
TFF1
IGF-I
MSLN
CSF2
CSF2
FLRT3
SERPING1
IL4R
PRDX4
CMTM6
ALB
CBLN4
CCL13
CD109
PRG4
OVOS
CHI3L2
GRN
THBS1
SLURP1
FBRS
SFTPC
SCGB1A1
CAMP
C1QTNF6
TNFSF13
AFP
IL17F
HEL-S-109
CTRB2
IL32
KCP
TSKU
ALB
KL
PRSS33
CCL27
IL15
KCP
TNFSF10
APELA
GPX5
PLAT
CFD
IAPP
CCL5
SPINK1
SERPINF1
CA2
VNN3
SERPINF1
SERPINF1
TNFSF18
TNFSF13
NENF
SPARC
LTF
BPI
CKLF
IL33
CXCL14
LY86
SERPINF1
ANGPTL4
ANGPTL4
FETUB
TNFSF11
LTB
CCL14
OSM
ALAD
TSLP
CCL28
RNPEP
TNFSF12-TNFSF13
CXCL8
LGALS7
TAC1
RNPEP
CMTM5
ENOX2
BPIFC
CCL16
CPB2
KCP
GCNT1
CCL15
LOXL4
IL34
THPO
AIMP1
SERPINF2
RNPEP
SECTM1
NLGN2
NLGN4Y
MDGA1
PLBD1
NRG1
NRG1
BMPER
LRRC17
SERPINI1
SERPINB6
IL27
C3orf58
MDS2
CPA5
CES4A
RBBP8NL
PCSK9
PCSK9
PCSK9
GOLM1
Q8NBH6
CFHR3
FAM184A
H2BFS
NUCB1
NUCB1
COL7A1
SEMG2
SEMG2
SEMG2
SEMG2
KRT78
SERPINH1
YWHAZ
YWHAZ
KLHL17
SAAL1
SERPINH1
Q5U071
Q5U071
NRG3
DEFB1
WNT7B
WNT4
WNT3A
WNT3A
WNT3
SAA2
LTBP4
NLGN1
KLHL34
SULF1
SULF1
SULF1
SSH2
CCL13
POP1
IL7
IL7
SDF2
TINAGL1
CCL22
ENO1
ENO1
ENO1
APOA4
APOA4
S100A9
S100A9
S100A9
PODXL
MFNG
CCL21
RNASET2
RNASET2
SDCBP
KRIT1
C2
QSOX1
QSOX1
TNFRSF11B
RALGAPA2
CLIC1
LEFTY2
AGRP
CORT
GSN
GSN
GSN
LGALS8
CCL24
WNT7A
MAN2B1
CES2
WNT10B
WNT10B
HIST1H2BJ
CALCA
LPL
LPL
CRH
GDF15
MYOC
PROL1
PROL1
NRG4
WDR60
ABCA3
CCL19
COL12A1
IL1F10
LIPH
CCL4
ANGPTL2
KLK12
ATP4A
VWA2
DKKL1
TINAG
GDF2
WNT11
STAG3
SERPINB13
TAC1
CPA4
PCSK1N
TAC3
IL19
IL36A
DMBT1
PRKAG2
PRKAG3
AZU1
AZU1
PGC
TCN2
TCN1
KL
BTC
IFNL4
PRSS1
MTHFD2
CD59
ENO3
KLK11
FBLN5
CTSF
WNT16
DKK2
DKK2
CTSZ
DKK3
IL36RN
XCL2
ATXN10
SERPINB4
LCP1
LCP1
F3
OSM
KRT10
VCAN
QSOX2
SERPINF2
SCG2
A2ML1
LAMP2
TDGF1
CTSG
GHRL
GHRL
SOD3
MMP3
MMP2
MMP2
MMP2
MMP2
ELANE
GUSB
SERPINA6
COL1A2
MSMB
CD9
SERPINB10
FGF18
WISP2
STC2
ERBB3
KRT34
KRT33A
IBSP
ZP3
IL7
S100A13
GAL
ENPP1
TIMP4
CCL1
GPX3
GDF9
ACHE
IL10
HLA-DRB1
VEGFA
VEGFA
VEGFA
AREG
AREG
AREG
VASN
VASN
TNXB
LPO
BMP6
BMP5
BMP5
MUC1
EZR
ACPP
ACPP
B4GALT1
SERPINB13
CPN1
PVR
ANPEP
ANPEP
AKR1B1
WNT10A
SERPINB10
SERPINA10
PTN
KLK13
ENDOU
APLN
EDN2
CPA3
CPB1
CPA1
WNT7B
LIF
SERPINB8
IL7
CD63
IL6R
IL6R
IL6R
KLK5
FRMD4B
PRDX5
PRDX6
AGA
EDN3
NRG3
THBS1
THBS1
THBS1
LAMB1
ATRN
ATRN
ATRN
SERPINI2
CBR3
RSPO2
GDF11
CRTAP
SCRG1
CTSL
SERPINB7
PSAP
PSAP
PSAP
PSAP
BMP4
BMP4
BMP4
DCN
SCGB2A1
SCGB2A1
SCGB2A1
SCGB2A1
SERPINH1
CSN3
CSN3
GRP
CRLF1
PRSS2
CTSW
CTSF
CILP
CILP
C8A
ANXA2
CTSD
CTSD
CTSD
CTSB
CTSB
NRG3
NRG3
NRG3
HGF
SLIT3
SLIT1
FKTN
SERPINE2
C4BPB
MTUS1
CTSF
SAAL1
KLK3
PROS1
TPO
ADAMTS4
VWC2
SERPINE3
NPPB
RSPO2
RSPO2
LEFTY1
CREG1
PLA2G2A
PLA2G2A
AKR1A1
RSPO2
SH3BGRL
CEP164
RSPO2
PRSS1
MMP9
MMP9
MMP9
IDE
ENO2
MUC4
HBEGF
HBEGF
HBEGF
CSN2
CSN2
ACE
ACE
ACE
ACE
ACTN1
RNASE3
SERPINB6
BMP4
BMP4
BMP4
BMP2
BMP2
AMY2A
AMY2A
AMY1A
AMY1A
WNT1
HFE
CCL20
BLOC1S1
RELN
CX3CL1
IGFBP3
IFNA17
SEMG1
SEMG1
SEMG1
SEMG1
SEMG1
SEMG1
KRT1
KRT1
CKB
PIP
PIP
PIP
PIP
PIP
PIP
PIP
PTHLH
LAMC1
SLIT2
SLIT2
SLIT3
APOA5
KRT86
ACTN4
SERPINA10
CPNE9
CTBS
VEGFB
VEGFB
COMP
IFNL2
IL5RA
GNRH2
TNFSF12
YARS
WNT10A
LRRC4C
MOV10
NCOA5
SST
MUC5B
WFDC1
WFDC1
IL21
SIAE
TINAGL1
TINAGL1
B2M
B2M
PNLIPRP1
LYZ
LYZ
LYZ
LYZ
LGALS7
CHRD
LIME1
MUC13
LACRT
LACRT
ESF1
SAA1
SAA2
CRISP3
FASLG
TGFB2
GDF15
IL7
MRPL18
IRF2BPL
CCL18
CCL23
VPREB3
CXCL16
FGF8
PLTP
PDZD7
POTEE
POTEE
SORD
UBA52
RPS27A
PPIA
RPL39
FAU
HIST1H2BC
TIMP2
PCSK4
OGN
PROM1
IGLC6
POTEI
POTEI
FGF16
SPINT1
PPY
ACTB
ACTB
ACTB
MMRN2
GDF10
USPL1
NRG4
ACTA2
Q9UF83
EEF1A1P5
SERPINI1
WNT10B
CABP1
LMCD1
C1RL
CECR1
IL36G
IL36B
IL37
SEMA3F
NOG
NOG
NOG
IL20
CHIT1
CHIT1
CHIT1
SELENBP1
PLA2G3
ERAP1
MTMR4
HAMP
IK
SEMA3E
IL24
ZNF446
PMPCA
WNT9B
SERPINB7
SERPINB5
SERPINB7
INHBE
RSPO2
LRIG3
WNT10B
CFHR1
CES3
EPGN
PCSK4
IGFL1
TNFAIP2
TGFBR3
TGFBR3
ERVH48-1
MROH7
CXCL13
FIGF
CD5L
CAMP
CAMP
CTSF
PCSK5
PCSK5
POSTN
FKRP
CTSW
SIL1
SERPINB10
SERPINB4
IFNAR2
SAAL1
MASP1
NDP
NDP
SAAL1
SERPINI2
COL14A1
COLQ
SEMA4C
NODAL
TGS1
UCN2
IFNA1
PCDH15
SCGB3A1
SCGB3A1
SERPINB6
LEFTY2
GDF6
SERPINB12
GHR
GHR
GHR
CLU
CLU
CLU
CLU
CLU
CLU
COL6A2
FGF5
HSPD1
C9orf72
RBP3
KIT
PF4V1
MEP1B
MEP1A
TFPI
HIST2H2BE
TST
TRIM75P
CCL15
PRSS8
PRSS8
PTGIS
CCL14
CPB2
CPB2
SPP1
SPP1
CARTPT
CARTPT
IL17A
DDB1
SFRP2
SFRP2
INA
CCL3
CCL3
CXCL8
SRGN
SERPIND1
SERPINA7
CLEC3B
CLEC3B
CLEC3B
FABP3
ICAM1
EDN1
EDN1
EDN1
IL6
IL6
IL6
FGF1
MPO
MPO
MPO
CFI
SERPING1
SERPINA5
SERPINA5
SERPINA5
SERPINA5
SERPINE1
SERPINE1
SERPINB2
IL4
IL4
INHA
S100A8
S100A8
KRT85
KRT83
A1BG
P04206
CXADR
LCAT
LCAT
LCAT
APOB
PDGFA
ANXA1
ANXA1
CSTB
CSTB
WNT1
PLA2G1B
PLA2G1B
VTN
VTN
VTN
C4BPA
C4BPA
IFNA13
SERPINB11
COL25A1
PRSS1
LEFTY1
ANGPTL4
BMP8A
DKFZp779N1944
PODN
PODN
SPOCK3
GDF7
MBL2
MBL2
LIPC
HSPA8
CRHBP
CRHBP
SERPINB8
ULBP2
HAPLN3
ANGPT4
CFL2
ITM2B
MS4A1
UTP11L
LOXL2
LOXL2
ABI3BP
CETP
CETP
ANGPTL3
PLEKHH3
TIMM8B
LIPG
P01776
P01768
P01766
P01765
P01619
URS00002E857A_9606
IGJ
IGJ
IGJ
IGJ
EPO
IL1B
IL1B
IL1A
IL1A
IL1A
IFNG
IFNB1
IFNA17
IFNA14
IFNA5
IFNA21
IFNA7
IFNA10
IFNA2
IFNA1
DPT
TNF
TNF
TNF
TNF
GAST
ZSWIM5
INS
NPY
NPY
PPY
IFNK
GHRH
GCG
PTH
CALCA
GH1
SERPINB8
SSPO
SERPINI1
SERPINB4
IGFBP5
SERPINI2
IGFBP2
SERPINB8
MSMP
WNT2
WNT2
IL5
AMN
RSPO3
ACE2
KIAA0556
ZFC3H1
FGF17
CHIA
CHIA
TLE2
RSPO4
SERPINH1
SERPINE2
IGFBP2
SERPINE2
DEFA3
DEFA3
DEFA3
DEFA1
DEFA1
DEFA1
SHH
SHH
ANGPT1
ANGPT1
KRT31
PTPRR
IFNA8
PCOLCE
MRGPRD
POSTN
DMXL2
DSCAML1
SMR3B
PRH1
KLK13
KLK13
KLK13
HPX
HPX
HPX
LTF
LTF
LTF
LTF
LTF
TF
TF
TF
TFRC
CXCL10
PF4
PPBP
GC
ALB
ALB
ALB
TTR
AHSG
AHSG
ORM1
ORM1
AMBP
RBP4
RBP4
RBP4
FN1
LRG1
LRG1
APOH
APOH
APOH
C1QC
APCS
APCS
APCS
APCS
CRP
FGG
FGG
FGA
APOC3
APOC2
APOE
APOE
APOA1
APOA1
APOA1
APOA1
APOA1
SPOCK1
FRMD7
COL3A1
COL3A1
COL1A1
UBN2
CEL
CXCL3
PDE4C
MFGE8
LGALS3BP
LGALS3BP
LGALS3BP
DDR1
Q6ZS49
ADIPOQ
ADIPOQ
ADIPOQ
CHI3L2
CHI3L2
TPSAB1
TGFBI
TGFBI
APOD
APOD
APOD
APP
IGF1
IGF1
IGF1
IFNA16
IFNA4
IFNA6
IFNW1
CES1
QSOX2
IL34
GDF6
IL24
SERPINB2
PRSS1
SERPINB2
URS00001DC04F_9606
WNT9B
LTBP2
INSL4
IL13RA2
CP
CP
CP
CP
SOD1
SOD1
GDF3
IL26
BPIFA1
REG3A
KDSR
LIPI
ALDOA
REN
CFB
F12
PLG
PLG
PLG
F9
HP
HP
HP
HP
F2
F2
LALBA
PRDX1
PRDX1
FMOD
CYTL1
EGFR
PDGFC
IL17C
CXCL9
POMC
GNRH1
TGFB1
TGFA
EGF
PDGFB
KNG1
KNG1
CSTA
CST1
CST1
CST1
CST4
CST4
CST4
CST4
CST3
CST3
CST3
TIMP1
C5
C3
C3
C3
AGT
AGT
AGT
AGT
SERPINA3
SERPINA3
SERPINA1
SERPINA1
SERPINA1
SERPINA1
SERPINA1
SERPINC1
SERPINC1
IL16
CDK13
IGHA2
IGHA2
IGHA2
IGHA2
IGHA2
IGHA1
IGHA1
IGHA1
IGHA1
IGHM
IGHM
IGHG4
IGHG4
IGHG3
IGHG3
IGHG2
IGHG2
IGHG2
IGHG1
IGHG1
IGHG1
IGKC
IGKC
IGKC
PIGR
PIGR
PIGR
PIGR
GAS6
GAS6
GAS6
GAS6
TCEB3
EBI3
DPYSL3
DAG1
DAG1
IL18
HYAL1
HYAL1
HYAL1
VWA1
FBN1
FBN1
DLK1
DLK1
ITGAM
NUCB2
NUCB2
LCN2
LCN2
LCN2
CXCL6
GPLD1
GPLD1
GPLD1
GPLD1
GPLD1
CCL7
CCL8
APOL4
PCSK6
KLK6
SEMA4D
KAT2A
CTSV
URS00004BCD9C_9606
PCSK5
PCSK5
KRT81
KRT33B
HABP2
SPARCL1
FGFBP1
WFDC2
EDDM3A
SERPINB13
IFNA6
LMAN2
AIMP1
FAP
MERTK
STX4
FSTL1
FSTL1
EFEMP1
EFEMP1
EFEMP1
NLGN3
RAB11FIP4
ACTA1
EEF1A1
BMPR2
ACTC1
ACTC1
ENPP2
ENPP2
IFNE
PKHD1L1
SERPINA9
FJX1
KLK13
BIVM
ASAH1
SERPINA11
ADAM9
ADAM9
BTN1A1
SPX
SPX
MMP20
DLG3
FRZB
FRZB
KRT35
CHRDL2
HTRA1
HIST1H2BK
SORL1
PLA2G6
PXDN
SRPX2
SRPX2
CCL17
GNL3
SMPDL3B
GREM1
CHID1
IL22RA2
IL22RA2
MYDGF
UCN3
RSPO1
IGFBP7
PYY
SAAL1
ARSG
ZG16B
ZG16B
ZG16B
KRT87P
SLPI
AMH
KLKB1
ANG
ANG
ANG
CTSH
CTSH
CTSH
CTSH
CSF1
HMOX1
BMP3
WNT2
CNP
INHBB
EIF2A
HMGB1
LGALS1
CXCL1
CFL1
TNFSF4
ENG
IL13
HSPB1
HSPB1
FURIN
CSF3
ALOX5
HMSD
CD36
CCL3L1
SELE
CRISP2
PCSK2
CCL26
CLEC11A
CMA1
MICA
SPN
SELP
TIMP2
SFRP4
COL6A3
DPEP1
PECAM1
WNT6
CPQ
CPQ
HILPDA
URS00004C9052_9606
KAL1
CA6
CA6
FBLN1
FBLN1
LAMA1
AZGP1
AZGP1
AZGP1
AZGP1
PXDNL
CTSS
CTSS
SSC5D
IL1RN
IL1RN
IL1RN
IL1RN
LBP
LBP
LBP
LBP
CTHRC1
CEACAM8
CEACAM8
P18136
S100A11
S100A11
SFN
BMP7
IGFBP2
PRR4
PRR4
PRR4
PRSS1
CEACAM16
MSN
PTX3
CXCL2
AOC1
AOC1
TTBK2
ORM2
ORM2
HFE2
HFE2
FGB
FGB
FGB
GGT1
TNFRSF1A
IL24
SOGA1
DKK1
DKK1
MST1
SLIT2
SLIT2
SLIT2
INS
INS
INS
SERPINB11
TNC
TNC
SERPINB11
SERPINB11
TGFB3
LCN1
LCN1
PRTN3
QSOX2
IGFBP5
IGFBP6
KLK8
MST1L
AXL
CLCA3P
OAS3
FGF9
FGF9
CNOT1
HSPG2
HSPG2
IL32
MUC5AC
FLT1
LGALS3
LGALS3
SERPINB3
ALDH3A1
SERPINB1
SERPINB1
SERPINB1
SERPINB1
PCSK5
VCAM1
SNCA
ELFN2
OLFM4
OLFM4
CCBE1
PATE2
KRT2
IGFALS
TIMP3
SAA4
KRT9
KRT9
THBS4
THBS4
NPFF
ANGPT2
ANGPT2
ADAMTS3
MCF2L
SPTBN2
BMP8B
ACTBL2
WNT8A
CXCL6
WNT8A
STX2
PRTG
ADM
ADM
RDX
IL13
IL13
GGH
ZNF649
AIFM2
PCSK1
CXCL5
AFM
AFM
AFM
CPA6
ASIP
WNT2B
WNT2B
WNT8B
HIST1H2BI
BTC
GPC1
PRSS3
MMP10
MMP7
CST2
CST2
CST2
GSTP1
GSTP1
MMP8
FGF2
GNLY
IGFBP4
IGFBP1
IL3
IL3
SERPINI1
CCL2
CFH
TPT1
TPT1
CD14
H7C469
INHBA
CCL4L1
METRNL
METRNL
VASH1
VASH1
VASH1
LRRK2
WNT7B
WNT7B
WNT7B
RBMX
LUM
HDGF
HDGF
NDUFAF7
MSTN
APOL1
NRP1
CHEK1
CXCL11
CTRL
NRG2
CEACAM6
IL6ST
UTS2
BMP10
GDF11
WISP3
WISP1
GIF
LYPD3
ANXA13
RTN3
PON1
IL15
MDH1
STOM
LECT2
EREG
EREG
WNT9B
WNT9A
KLK14
KLK14
IL2
HIST1H2BC
POTEF
POTEF
AGR2
AGR2
BMP15
LGI1
SCGB1D2
SCGB1D2
SCGB1D1
SCGB1D1
SCGB1D1
SCGB1D1
EPPIN
CFP
ANGPTL1
CER1
GPRC5B
GDF6
TAC4
CALR
CALR
FSTL3
GDF1
TNFRSF6B
RS1
FGF10
NBL1
PTGDS
WNT5A
WNT5A
WNT5A
CCL16
CCL25
LEP
LEP
PLAU
VGF
LAMA5
WNT11
NAPSA
GLE1
SERPINB3
APOO
IL12B
IL12A
FUCA2
INHBE
CCL11
MECP2
SMARCA4
MIA
WNT5B
BMP4
PPFIBP2
APOA1BP
Q8NDZ9
WNT5B
FREM3
LILRB2
CPXM2
SFRP1
SFRP1
SFRP1
SFRP1
SERPINB2
ACTG1
ACTG1
SAAL1
CTSW
NLGN4X
C4B
C4B
C4B
C4A
C4A
SERPINB11
WNT5B
C3orf33
MMP13
KLK13
CES5A
NRG2
LEG1
SERPINB11
WNT5B
CTSC
COPA
LCN1P1
LCN1P1
CDH13
PDGFB
PDGFB
WNT10B
PCSK4
PPY
GNB2
WNT2B
SUPT20HL2
SERPINH1
HMSD
SERPINH1
SAAL1
INHBC
APOA5
APOA5
ZCCHC11
IL9R
UBC
UBB
POTEJ
POTEJ
IGLC3
IGLC2
IGLC2
IGLC1
IGLC1
IGLC1
CFAP58
HEL-S-29
SERPINH1
HEL-211
SAA1
SFRP5
SERPINH1
SERPINH1
TINAG
TINAG
SAAL1
SERPINH1
SERPINI2
PLXDC1
TMPRSS6
TMC8
IFNL1
TIMP2
SERPINH1
NRG4
SERPINH1
COL18A1
COL15A1
IFNL3
SAA2
FAM20C
F11
BTD
CTSK
CTSO
SERPINB13
GDF9
C1QTNF3
C1QTNF1
JAM3
SERPINA4
SCUBE1
SULF2
FAM178A
SERPINA12
CPO
EGFL6
AEBP1
GDF5
SERPINF1
SERPINB5
GNL1
SERPINH1
SERPINB9
SERPINB8
ACTG2
SERPINE2
NRG3
SERPINB13
IGFBP6
SIPA1L3
IGFBP6
NRG4
CHI3L1
CHI3L1
CHI3L1
EPGN
HMGB2
S100A4
S100A4
CNTF
NELL2
CECR1
PON3
AGER
KITLG
SFTPA1
SFTPA2
SERPINC1
ENOX1
GREM2
CMTM2
SMPDL3A
XCL1
XCL1
XDH
SPON1
FGF23
FGF23
FGF22
FGF12
CPA2
CRISP1
WNT5B
WNT5B
WNT8A
WNT8A
CSN1S1
SERPINE3
PNLIPRP2
IFNL3
CCL5
TACSTD2
C1QTNF2
C1QTNF4
C1QTNF7
FAM132A
SCT
CXCL8
CXCL2
BGLAP
RAMP1
CCL4
FAM132B
MIF
MMEL1
TWSG1
GFRA4
CAT
PROC
SPARC
AFP
SPARC
CD40LG
GC
ARTN
CEL
OTOG
DEFA4
CCK
TNFSF5
UCMA
DMKN
PI16
AGRN
ALB
F7
CBLN2
CSF3
IL17D
IGF2
LTA
SERPINA6
TNFRSF9
HGFAC
KCP
SFTPB
LGI4
GPC2
CCL2
CCL2
SERPINF2
SOGA1
CHI3L2
SOGA3
ALB
OLFM3
NPPC
BDNF
CCL7
TNFSF13B
SEPP1
SERPINA1
TNFSF8
CD70
UTS2
IL1R1
GPI
CHI3L2
CHI3L2
LTA
MCAM
SOGA1
SOSTDC1
RETN
KISS1
SERPING1
CCL22
SEMA3C
C4B_2
BPIFB2
A2ML1
MMP7
PSPN
TNFSF15
DEFA6
DEFA5
IL9
COL2A1
SFTPD
SOST
CMTM8
CMTM4
CPAMD8
BMP1
CMTM1
EPGN
TPI1
TPI1
TPI1
FLRT1
C4B
IHH
FGFBP1
MTCL1
FLRT2
GHR
CECR1
OTOP1
SERPINA7
GC
CD40
MUC16
IL36RN
CHI3L2
ADAMTS13
ADAMTS13
LOXL3
TNFSF9
INSL3
CPN1
SPON2
IL22
SERPINA13P
SEZ6
CRELD2
OLFM1
FAM3B
CXCL1
CHI3L2
C10orf99
GPC3
C1QL4
LOXL1
THNSL2
CXCL12
CBLN3
LTA
FJX1
CCL20
UMODL1
LAMC2
TFF2
COL20A1
ADA
IL17C
GIP
CXCL9
CHI3L2
CHI3L2
IL15RA
CPXM1
CHI3L2
C1QBP
FGFBP2
FGF7
CD97
TG
AVP
OXT
NPPA
LOX
SERPINA1
C5
CCL5
C4A
SERPINA2
SERPINF2
BPIFB1
CCL15-CCL14
DHH
SERPINA1
ALB
ARHGDIA
HGFAC
ICAM4
TCTN1
SERPINA1
SERPINA5
VWC2L
LY96
SERPINA5
SERPING1
SERPINA5
IL31
SERPINA3
SERPINA1
SERPINA6
SERPINA5
MMP13
IL6R
IL25
IGFBP1
IGFBP1
SERPINA1
SERPINA5
SERPINA5
EBI3
CPN1
AKR1B1
F8
ALB
CLCA1
SERPINA1
SERPINA5
SERPINA3
IL16
THBD
SERPINA3
CHI3L1
FETUB
GC
ALPL
IGFL4
IL11
SERPINA2
ARG1
EGFL7
IL17B
PCSK1N
C3P1
GLDN
OVOS1
OVOS2
PATE4
FLT3LG
VEGFC
PGF
CTGF
SERPING1
F5
MT3
FIGF
RNLS
CCL19
NAMPT
CCL1
C3
PRF1
VSTM1
TNFSF14
STC1
TNFSF12
ADAMTS20
RNPEP
SERPINF1
ST14
SERPINA3
RNPEP

## Sheet: 6h analysis
Gene Name	fold-change
GCHFR	-2.97322
SELENBP1	-2.82088
APOH	-2.70231
SERPINB1	-2.56017
DPYSL3	-2.43243
WFDC2	-2.1893
SERPINA5	-1.95234
GUSB	-1.92736
TF	-1.86344
CFL2	-1.69142
GPI	-1.62333
HPX	-1.59496
CAT	-1.57424
PROCR	-1.53277
ALAD	-1.52081
HSPD1	-1.51294
RBP4	-1.47593
HDGFRP2	-1.46658
HPD	-1.41986
XDH	-1.39198
CPS1	-1.37883
OGN	-1.34526
COL6A2	-1.31616
APPL1	-1.27514
GCSH	-1.20728
GCAT	-1.15612
ENO3	-1.15467
CFI	-1.07407
APOA1BP	-1.02588
ADA	-0.998469
PODXL2	-0.962238
ARG1	-0.94971
PSAP	-0.938455
TST	-0.922186
EZR;EZR-ROS1	-0.918921
CPVL	-0.918269
SERPINI1	-0.829863
RDX	-0.788277
MSN	-0.786972
ENO1	-0.771389
S100A11	-0.731601
JAM3	-0.717919
CD59	-0.714659
CPSF6	-0.694421
IL17C	-0.69335
GPC1	-0.68213
GSTP1	-0.67994
CPNE3	-0.671816
PCSK1N	-0.668193
IDE	-0.665643
MAN2B1	-0.658567
ADAMTS7	-0.653758
SEMA4D;SEMA4D variant protein	-0.649466
PDGFA	-0.628252
ADAR	-0.616399
TIMM8B	-0.599145
SH3BGRL2	-0.571358
GRPEL1	-0.570294
PROM1	-0.562444
NUCB1	-0.535091
HSPA8	-0.518089
PRSS8	-0.517547
SH3BGRL3	-0.515701
MIF	-0.512044
NLGN4X;NLGN4Y	-0.509216
PLAU	-0.507236
FLT1	-0.49822
PCOLCE	-0.492935
GPC2	-0.486872
IGKC;IGK@	-0.479903
CTSD	-0.477574
IGF2R	-0.474257
CD109	-0.473435
TPT1	-0.469852
TGFBI	-0.459743
LAMA5	-0.452824
EIF2A	-0.438566
EEF1A1	-0.43575
ENO2	-0.41226
YWHAZ	-0.409979
PTX3	-0.407964
CLEC11A	-0.406153
PODXL	-0.398628
ASAH1	-0.394956
MCAM	-0.391098
ATRN	-0.386411
SFN	-0.38501
GAL	-0.368529
EEF1A1;EEF1A1P5;EEF1A1L14;PTI-1	-0.3585
GPX3	-0.34098
MMP25	-0.324867
SDCBP	-0.321989
IGF2BP2	-0.307928
PLTP	-0.307045
TSTD1	-0.299444
CXADR	-0.28286
CTSB	-0.281496
SERPINB6	-0.280848
ALPL	-0.26688
SH3BGRL	-0.245493
SOD1	-0.235304
C21orf33	-0.22838
S100A13	-0.218262
HSPG2	-0.210794
PRDX4	-0.205067
IGF2BP3	-0.204813
FSTL1	-0.192161
CTSC	-0.186169
SERPINC1	-0.183137
ACTN1	-0.174639
CKB	-0.161094
GPC3	-0.158728
LAMA1	-0.15468
ACTN4	-0.132639
CTSZ	-0.130473
APOE	-0.12894
AEBP1	-0.105673
PVRL2	-0.102851
SPINT1	-0.100344
SEMA4C	-0.0854158
C1QBP	-0.0757245
SERPING1	-0.0748507
AKR1A1	-0.0720026
HDGF	-0.0682461
CPSF7	-0.0650841
LGALS1	-0.0611611
IRF2BPL	-0.0561187
APP	-0.0418083
LGALS3BP	-0.0348528
CSTB	-0.0297665
COL14A1	-0.029432
FABP3	-0.0194292
CA2	-0.0090213
VCAN	-0.00613955
ACTA1;ACTC1;ACTG2;ACTA2;ACTB	0.00402451
TPI1	0.00626102
TNFRSF12A	0.0145381
F11R	0.0166392
CPXM1	0.0200985
POTEE;POTEI;POTEM;POTEJ	0.0240425
HDGFRP3	0.0397272
CLIC1	0.0438659
SMARCA4	0.0463027
IGF2BP1	0.0640836
PRDX1	0.072614
LTBP1	0.0834017
MFGE8	0.084693
GALM;Ibd1	0.0848499
PPT1	0.092915
FN1	0.105506
LAMC1	0.108558
SPON1	0.110435
LAMB1	0.111426
ADAMTS8	0.113102
DDB1	0.140298
FBLN1	0.152735
PRDX6	0.155141
ACTG1	0.156758
YARS	0.159654
COL1A1	0.165075
ARHGDIA	0.168015
CALCA	0.169878
QSOX1;QSCN6	0.174609
GOLM1;GOLPH2	0.17522
COL18A1	0.17684
EIF2AK2	0.188066
SORL1	0.191578
SERPINF1	0.198102
PRDX5	0.218523
PLA2G3	0.222589
PTN	0.222681
LMAN2	0.223044
HSPB11	0.226219
COL1A2	0.227194
RNASET2	0.228099
CNPY2	0.243611
SERPINB9	0.245318
STX4;STX4A	0.246925
CFL1	0.249162
SEMA3F	0.262813
ADAM15	0.26377
TTR	0.26961
ALDOA	0.269921
GNB2L1	0.282631
VASN	0.289396
KRT18	0.291713
ATXN10	0.300681
GPC4	0.30198
UBA52	0.302846
C20orf27	0.302938
GGH	0.303916
EFEMP1	0.311371
STC2	0.31523
SPARC	0.31574
KRT2	0.331433
SORD	0.344527
CTSL1	0.345628
B2M	0.354033
SERPINH1	0.361657
RBMXL1	0.368911
GCA	0.374078
CLU	0.389624
DAG1	0.399361
AGRN	0.407129
GPC6	0.407507
CXCL5	0.426831
PPIA	0.432829
CD9	0.440152
C1QTNF4	0.441191
COPA	0.454312
PXDN	0.45865
RBMX	0.460066
TFG;TFG/ALK fusion	0.463201
ACTBL2	0.463939
IGFBP6	0.472275
RPS27A;UBB;UBC;DKFZp434K0435;UbC;UBA52;UBBP4	0.491326
SERPINE2	0.494274
IGFBP2	0.49789
GDF15	0.500089
STC1	0.510076
KRT23	0.517299
CFDP1	0.551543
CPPED1	0.560117
GNB2	0.562284
CTGF	0.568824
GDF3;GDF3A	0.597905
HAPLN3	0.598417
TIMP2	0.601353
AKR1B1	0.614835
MDH1	0.615509
SOD3	0.657969
TAC1	0.664904
THBS4	0.678065
TSTA3	0.688326
LTBP4	0.689115
HPRT1	0.702951
ADAM10	0.729181
HSPB1	0.729194
ANXA2;ANXA2P2	0.730258
TCN2	0.732969
CTSL2	0.734337
IGHA1;SNC73;DKFZp686G21220;DKFZp686J11235;DKFZp686K18196	0.754745
AIMP1	0.757982
THBS1	0.843833
PCSK9	0.865643
NELL2	0.870687
LYZ	0.886081
FGF19	0.901758
CXCL12	0.904125
TIMP1	0.906509
TDGF1;TDGF1P3	0.921764
CST3	0.926115
LOXL2	0.93032
KAL1	0.949143
CSTA	0.954979
SFRP2	0.96554
HMGB1;HMGB1P1;hCG_1991922;WUGSC:H_NH0244E06.1	0.992347
LEFTY1	0.994137
PCSK1	0.994614
LEFTY2	1.0186
FGF2	1.03873
HMGB2	1.14532
IGFBP4	1.29273
CYTL1	1.29545
PRSS3;PRSS1	1.30785
SFRP1	1.34761
FAU	1.37294
SERPINA12	1.45832
HIST2H2BE;HIST1H2BJ	1.53465
AZGP1	1.60828
HIST1H2BC;HIST1H2BI;HIST1H2BK;H2BFS	1.68213
PCOLCE2	1.70165
S100A9	1.98278
S100A8	3.13248

## Sheet: 24h analysis
Gene Name	fold-change
NAMPT	-5.6631
DKK1	-4.05125
SELENBP1	-2.21517
HPD	-2.1888
HTRA1	-1.94715
RBP4	-1.89844
TF	-1.79526
APOH	-1.7815
SERPINC1	-1.7748
CPS1	-1.63847
SERPINA5	-1.62737
WFDC2	-1.61766
ARG1	-1.57359
DPYSL3	-1.57003
FGF17;FGF8	-1.55815
ALAD	-1.50287
GCAT	-1.49391
SERPINA12	-1.48503
GAL	-1.34811
IGKC;IGK@	-1.34533
HSPD1	-1.32085
KRT23	-1.28534
S100A8	-1.22013
CAT	-1.18303
KRT2	-1.15153
ADAMTS19	-1.10791
LYZ	-1.05211
SOD1	-1.02868
CPE	-1.0184
CFI	-0.9625
CFDP1	-0.940348
AZGP1	-0.926306
FUCA2	-0.9186
TST	-0.881161
CXCL5	-0.850851
GPRC5B	-0.82446
HPX	-0.811222
MMP25	-0.789055
ACTBL2	-0.781935
STC1	-0.766646
CSTA	-0.748051
EFEMP1	-0.651552
ACTA1;ACTC1;ACTG2;ACTA2;ACTB	-0.640217
ACTG1	-0.588221
SEMA4C	-0.570275
GUSB	-0.555719
CKB	-0.5449
CTSZ	-0.542049
TNFRSF12A	-0.541022
SERPINB6	-0.512345
POTEE;POTEI;POTEM;POTEJ	-0.512317
SMARCA4	-0.493642
MSN	-0.470482
CALCA	-0.463985
CPOX	-0.461403
C21orf33	-0.459551
SOD3	-0.443404
FGF2	-0.411921
ADA	-0.401272
TSTD1	-0.390279
ADAMTS7	-0.378343
SH3BGRL3	-0.363842
CTGF	-0.348742
EZR;EZR-ROS1	-0.339773
IGF2BP1	-0.338252
SPINT1	-0.337288
ANXA2;ANXA2P2	-0.329172
SERPINE2	-0.314742
MCAM	-0.305305
GCN1L1;PRIC295	-0.30419
SPOCK1;SPOCK3	-0.300817
GOLM1;GOLPH2	-0.298597
EIF2A	-0.289375
SERPING1	-0.288876
TTR	-0.28088
PVRL2	-0.268508
FSTL1	-0.260808
SEMA3F	-0.257735
SH3BGRL	-0.253729
PRSS3;PRSS1	-0.253638
IL17C	-0.252738
ASAH1	-0.251762
CPVL	-0.247148
TSTA3	-0.242386
S100A11	-0.238679
ARHGDIA	-0.238662
CNPY2	-0.23686
COL6A2	-0.23159
MAN2B1	-0.228025
SPON1	-0.2278
TAC1	-0.207671
PODXL2	-0.200573
FGF19	-0.199147
RDX	-0.197516
GSTP1	-0.196842
PCSK9	-0.192955
LAMA5	-0.184821
EEF1A1	-0.184457
GPC6	-0.182434
CLU	-0.179028
CD9	-0.168253
APOE	-0.151367
ADAR	-0.144995
GRPEL1	-0.140883
TCN2	-0.139097
S100A13	-0.136942
GGH	-0.135624
ALDOA	-0.132584
DAG1	-0.132564
NLGN4X;NLGN4Y	-0.129616
GPC2	-0.127693
HSPB1	-0.126456
CLEC11A	-0.116264
LAMB1	-0.107783
SERPINE1	-0.0994956
HAPLN3	-0.0973168
UBA52	-0.0812004
FLT1	-0.0615746
SNCA	-0.0525745
COL1A2	-0.0498433
SORD	-0.0440893
VASN	-0.0364052
LEFTY2	-0.0351331
IGFBP2	-0.0311946
TIMM8B	-0.031165
PCSK1N	-0.0289024
HDGF	-0.027669
SPARC	-0.0136373
GDF15	-0.00445761
NUCB1	-0.000988205
KAL1	-0.000347931
C1QBP	0.00118269
ADAM15	0.00581073
CPPED1	0.0100862
EEF1A1;EEF1A1P5;EEF1A1L14;PTI-1	0.0189018
ADAMTS8	0.0198278
COL14A1	0.025916
PODXL	0.0316383
MDH1	0.0377989
AEBP1	0.0409089
CNOT1	0.0414283
AKR1A1	0.0478152
CST3	0.0529584
C20orf27	0.0554262
F11R	0.0665928
LAMC1	0.0668491
JAM3	0.0690008
HIST2H2BE;HIST1H2BJ	0.0696584
CXCL12	0.0725334
NELL2	0.0732193
CD109	0.0744558
SERPINI1	0.0803478
CA2	0.0830812
CER1	0.0911044
RPS27A;UBB;UBC;DKFZp434K0435;UbC;UBA52;UBBP4	0.09196
CYTL1	0.0936629
QSOX1;QSCN6	0.0953454
PRDX5	0.113189
RBMXL1	0.117063
SERPINH1	0.121644
GPC1	0.123669
LTBP1	0.126602
MFGE8	0.126921
MIF	0.127072
PROCR	0.129368
RBMX	0.132113
FBLN1	0.146891
PSAP	0.151676
PLTP	0.154571
GCHFR	0.155824
SDCBP	0.157752
KRT18	0.169163
TPT1	0.170091
PXDN	0.170645
COPA	0.17355
PDGFA	0.174869
PRDX6	0.175552
HIST1H2BC;HIST1H2BI;HIST1H2BK;H2BFS	0.177312
PCOLCE	0.183274
PRSS8	0.185094
HSPA8	0.189866
SFRP1	0.192858
FABP3	0.194271
GPC4	0.199492
ATRN	0.200416
GDF3;GDF3A	0.201568
GPI	0.202907
COL18A1	0.208757
CTSL2	0.212291
SFRP2	0.21308
HDGFRP3	0.214322
GPX3	0.216071
CPSF6	0.21934
ADAM10	0.225004
GALM;Ibd1	0.232551
AGRN	0.235966
GPC3	0.24042
PRDX4	0.240808
ENO1	0.240989
IGF2R	0.241557
TPI1	0.245473
PRDX1	0.245696
CTSL1	0.260721
ATXN10	0.265057
IRF2BPL	0.267411
CXADR	0.269679
SERPINF1	0.270664
LGALS3BP	0.274211
TIMP2	0.286434
APP	0.287167
CPXM1	0.288552
IGF2BP3	0.290876
CTSB	0.293735
GCA	0.29428
B2M	0.294495
COL1A1	0.300201
GCSH	0.304326
ACTN1	0.310544
CD59	0.310926
FN1	0.321633
ALPL	0.321769
PCSK1	0.322322
YARS	0.323595
THBS4	0.324288
AKR1B1	0.334802
CPNE3	0.338898
HMGB1;HMGB1P1;hCG_1991922;WUGSC:H_NH0244E06.1	0.345186
ACTN4	0.353534
SH3BGRL2	0.355287
ENO2	0.356713
RNASET2	0.360565
GNB2	0.361967
IGFBP6	0.367036
GNB2L1	0.367518
TFAM	0.373428
KLHL7	0.375852
ENO3	0.376034
PPIA	0.376937
CTSD	0.384014
LAMA1	0.385756
IGFBP4	0.400065
PROM1	0.406901
CPSF7	0.414204
PLA2G3	0.428578
TFRC	0.429745
LOXL2	0.431148
STC2	0.432078
GCLC	0.433914
TFG;TFG/ALK fusion	0.43806
DDB1	0.466601
LMAN2	0.469669
SEMA4D;SEMA4D variant protein	0.470033
BTD	0.477425
SERPINB9	0.497432
LEFTY1	0.511265
GDF1	0.516314
TDGF1;TDGF1P3	0.516819
PLAU	0.517621
APPL1	0.518599
NODAL	0.526606
CTSC	0.531047
TIMP1	0.541715
YWHAZ	0.54505
HSPG2	0.551785
LGALS1	0.552497
THBS1	0.557746
AIMP1	0.561551
AGA	0.589194
SORL1	0.603238
SERPINB1	0.617884
C21orf59	0.629454
BLOC1S1;CSH1	0.635633
APOA1BP	0.664085
FAU	0.666077
SFN	0.673579
PTN	0.674975
VCAN	0.686024
HDGFRP2	0.69081
CLIC1	0.696794
CFL2	0.723673
TGFBI	0.735097
HSPB11	0.773772
HPRT1	0.775809
HMGB2	0.808629
LTBP4	0.83321
CFL1	0.835948
CSTB	0.858565
EIF2AK2	0.869537
IDE	0.870087
PPT1	0.885588
OGN	1.22659
STX4;STX4A	1.24679
IGF2BP2	1.34189
PTX3	2.08229

## Sheet: Results_VennDiagramm
6h_only	common	24h_only
5	269	25
C1QTNF4	ACTB	ADAMTS19
IGHA1;SNC73;DKFZp686G21220;DKFZp686J11235;DKFZp686K18196	ACTBL2	AGA
PCOLCE2	ACTG1	BLOC1S1;CSH1
S100A9	ACTN1	BTD
XDH	ACTN4	C21orf59
	ADA	CER1
	ADAM10	CNOT1
	ADAM15	CPE
	ADAMTS7	CPOX
	ADAMTS8	DKK1
	ADAR	FGF17;FGF8
	AEBP1	FUCA2
	AGRN	GCLC
	AIMP1	GCN1L1;PRIC295
	AKR1A1	GDF1
	AKR1B1	GPRC5B
	ALAD	HTRA1
	ALDOA	KLHL7
	ALPL	NAMPT
	ANXA2	NODAL
	APOA1BP	SERPINE1
	APOE	SNCA
	APOH	SPOCK1;SPOCK3
	APP	TFAM
	APPL1	TFRC
	ARG1
	ARHGDIA
	ASAH1
	ATRN
	ATXN10
	AZGP1
	B2M
	C1QBP
	C20orf27
	C21orf33
	CA2
	CALCA
	CAT
	CD109
	CD59
	CD9
	CFDP1
	CFI
	CFL1
	CFL2
	CKB
	CLEC11A
	CLIC1
	CLU
	CNPY2
	COL14A1
	COL18A1
	COL1A1
	COL1A2
	COL6A2
	COPA
	CPNE3
	CPPED1
	CPS1
	CPSF6
	CPSF7
	CPVL
	CPXM1
	CST3
	CSTA
	CSTB
	CTGF
	CTSB
	CTSC
	CTSD
	CTSL1
	CTSL2
	CTSZ
	CXADR
	CXCL12
	CXCL5
	CYTL1
	DAG1
	DDB1
	DPYSL3
	EEF1A1
	EFEMP1
	EIF2A
	EIF2AK2
	ENO1
	ENO2
	ENO3
	EZR
	F11R
	FABP3
	FAU
	FBLN1
	FGF19
	FGF2
	FLT1
	FN1
	FSTL1
	GAL
	GALM
	GCA
	GCAT
	GCHFR
	GCSH
	GDF15
	GDF3
	GGH
	GNB2
	GNB2L1
	GOLM1
	GPC1
	GPC2
	GPC3
	GPC4
	GPC6
	GPI
	GPX3
	GRPEL1
	GSTP1
	GUSB
	HAPLN3
	HDGF
	HDGFRP2
	HDGFRP3
	HIST1H2BC;HIST1H2BI;HIST1H2BK;H2BFS
	HIST2H2BE;HIST1H2BJ
	HMGB1
	HMGB2
	HPD
	HPRT1
	HPX
	HSPA8
	HSPB1
	HSPB11
	HSPD1
	HSPG2
	IDE
	IGF2BP1
	IGF2BP2
	IGF2BP3
	IGF2R
	IGFBP2
	IGFBP4
	IGFBP6
	IGKC
	IL17C
	IRF2BPL
	JAM3
	KAL1
	KRT18
	KRT2
	KRT23
	LAMA1
	LAMA5
	LAMB1
	LAMC1
	LEFTY1
	LEFTY2
	LGALS1
	LGALS3BP
	LMAN2
	LOXL2
	LTBP1
	LTBP4
	LYZ
	MAN2B1
	MCAM
	MDH1
	MFGE8
	MIF
	MMP25
	MSN
	NELL2
	NLGN4X
	NUCB1
	OGN
	PCOLCE
	PCSK1
	PCSK1N
	PCSK9
	PDGFA
	PLA2G3
	PLAU
	PLTP
	PODXL
	PODXL2
	POTEE
	PPIA
	PPT1
	PRDX1
	PRDX4
	PRDX5
	PRDX6
	PROCR
	PROM1
	PRSS3;PRSS1
	PRSS8
	PSAP
	PTN
	PTX3
	PVRL2
	PXDN
	QSOX1
	RBMX
	RBMXL1
	RBP4
	RDX
	RNASET2
	RPS27A;UBB;UBC;DKFZp434K0435;UbC;UBA52;UBBP4
	S100A11
	S100A13
	S100A8
	SDCBP
	SELENBP1
	SEMA3F
	SEMA4C
	SEMA4D;SEMA4D variant protein
	SERPINA12
	SERPINA5
	SERPINB1
	SERPINB6
	SERPINB9
	SERPINC1
	SERPINE2
	SERPINF1
	SERPING1
	SERPINH1
	SERPINI1
	SFN
	SFRP1
	SFRP2
	SH3BGRL
	SH3BGRL2
	SH3BGRL3
	SMARCA4
	SOD1
	SOD3
	SORD
	SORL1
	SPARC
	SPINT1
	SPON1
	STC1
	STC2
	STX4;STX4A
	TAC1
	TCN2
	TDGF1
	TF
	TFG
	TGFBI
	THBS1
	THBS4
	TIMM8B
	TIMP1
	TIMP2
	TNFRSF12A
	TPI1
	TPT1
	TST
	TSTA3
	TSTD1
	TTR
	UBA52
	VASN
	VCAN
	WFDC2
	YARS
	YWHAZ
